# Supplementary material for: Multi-Omics Analysis Reveals the Gut-Mediated Mechanism Underlying the Seasonal Non-Laying Phenotype in Zhedong White Geese (Anser cygnoides domesticus)
Source: Animals (Basel). 2026 Jun 18;16(12):1899. doi: 10.3390/ani16121899 (PMC13296090; doi:10.3390/ani16121899)
Supplement: Supplementary file 1 [file animals-16-01899-s001.zip]

Archive with 1 entries (1 files):
- animals-4374407-supplementary.xlsx
