# Supplementary material for: Multi-Omics Analysis Reveals the Gut-Mediated Mechanism Underlying the Seasonal Non-Laying Phenotype in Zhedong White Geese (Anser cygnoides domesticus)
Source: Animals (Basel). 2026 Jun 18;16(12):1899. doi: 10.3390/ani16121899 (PMC13296090; doi:10.3390/ani16121899)
Supplement: Supplementary file 1 [file animals-16-01899-s001.zip › animals-4374407-supplementary.xlsx]

## Sheet: Table. S1
Table S1. Differential metabolites in feces between non-laying and laying geese
	Compound_ID	Name	IonMode	Formula	MolecularWeight	m/z	MassError	Adduct	RT (min)	Score	Level	Column	ClassI	ClassII	ClassIII	CAS	HMDB_ID	KEGG_ID	KEGG_MapID	Lipidmaps_ID	PubChemID	SMILES	InChIKey	non-laying_10_feces	non-laying_11_feces	non-laying_1_feces	non-laying_3_feces	non-laying_5_feces	non-laying_6_feces	non-laying_7_feces	non-laying_8_feces	non-laying_9_feces	laying_10_feces	laying_11_feces	laying_12_feces	laying_2_feces	laying_3_feces	laying_4_feces	laying_5_feces	laying_6_feces	laying_7_feces	laying_8_feces	FC	log2FC	Pvalue	ROC	VIP	sig	label
1	Com_111_neg	Phenyllactic acid	N	C9H10O3	166.063	165.055	3.62308	[M-H]-	5.685	0.98999999999999999	1	C18	Phenylpropanoids and polyketides	Phenylpropanoic acids	-	"828-01-3"	HMDB0000779	C05607	map00360;map00960;map01064	-	3848	OC(CC1=CC=CC=C1)C(O)=O	VOXXWSYKYCBWHO-UHFFFAOYSA-N	141789293.16552612	237728330.9076703	42094717.79511859	26868232.52796525	44510173.81493674	299186921.7741371	36935959.08872769	111233641.26486625	31091583.22219291	224363507.8979818	51684801.745708294	303220070.4312466	225350906.6758515	132591824.42311066	365770356.03569424	68957053.94521897	212562706.4519716	788126723.3846575	291263345.77741045	0.40518789384013	-1.30334	0.0203909377373974	0.80000000000000004	1.35087376643813	down	Phenyllactic acid
2	Com_112_neg	L-Fucitol	N	C6H14O5	166.084	165.076	3.67025	[M-H]-	1.448	0.78000000000000003	1	C18	Organic oxygen compounds	Organooxygen compounds	Carbohydrates and carbohydrate conjugates	"13074-06-1"	HMDB0304954	-	-	-	445724	[H][C@@](C)(O)[C@@]([H])(O)[C@@]([H])(O)[C@]([H])(O)CO	SKCKOFZKJLZSFA-KCDKBNATSA-N	484484.9559540297	13467227.527164325	225988.44466425452	4509023.920314176	4577841.6333036125	7722606.134811397	3994366.895504915	7642355.575403015	3626098.332401115	24066972.28238326	844455.8827471659	25032093.54786303	10790793.619087603	7201586.922941794	20696463.436548624	4104871.2480343203	18537173.19236727	50907601.64923511	16593286.982765015	0.28744956340468	-1.79862	0.0347012616727936	0.822222222222222	1.3533264119699	down	L-Fucitol
3	Com_118_neg	N-acetyltaurine	N	C4H9NO4S	167.025	166.017	3.77408	[M-H]-	1.441	0.57999999999999996	1	C18	Organic acids and derivatives	Organic sulfonic acids and derivatives	Organosulfonic acids and derivatives	"19213-70-8"	HMDB0240253	-	-	-	-	CC(=O)NCCS(O)(=O)=O	CXJAAWRLVGAKDV-UHFFFAOYSA-N	159895340.70496303	175426308.5320139	59860444.60859945	43638825.933998525	37176992.73527517	120121923.72282374	40842109.331862934	46044134.18309229	37424303.06072792	452331352.8985699	47424216.05727318	129312750.24661873	406262366.0349115	142493409.9628454	387835637.765317	101655082.68566868	543877197.0825391	975003362.4058809	428753515.7173501	0.221435552007538	-2.17504	0.00165092896365356	0.877777777777778	1.93792134878905	down	N-acetyltaurine
4	Com_124_neg	hydantoin-5-propionate	N	C6H8N2O4	172.048	171.041	3.53073	[M-H]-	2.5	0.82999999999999996	1	C18	Organoheterocyclic compounds	Azolidines	Imidazolidines	"5624-26-0"	HMDB0001212	C05565	map00340	-	782	OC(=O)CCC1NC(=O)NC1=O	VWFWNXQAMGDPGG-UHFFFAOYSA-N	33869141.84648312	13127470.240967464	10979650.916897798	8296945.238070209	4910446.235693035	35413138.48253198	6518988.610424817	23012321.83513431	5095726.964190188	193045511.6065317	32585899.301530506	58882420.662741765	23467492.146914776	97054049.53727232	38195135.10984791	18165183.513202507	89708139.12454952	44000988.37629796	75378555.65339866	0.2340331959322	-2.09521	0.00049272950322631	0.922222222222222	1.79973155245136	down	hydantoin-5-propionate
5	Com_1404_neg	Sucralose	N	C12H19Cl3O8	396.015	395.008	2.3305	[M-H]-	5.679	0.63	1	C18	Organic oxygen compounds	Organooxygen compounds	Carbohydrates and carbohydrate conjugates	"56038-13-2"	-	C12285	map04973	-	71485	C(C1C(C(C(C(O1)OC2(C(C(C(O2)CCl)O)O)CCl)O)O)Cl)O	BAQAVOSOZGMPRM-QBMZZYIRSA-N	21957120.924524933	96977525.27319019	60438137.02338809	31547901.206730597	23174243.976993885	46022815.89998787	25550705.708225697	47496999.63534551	19692902.065227263	28888625.399534553	12954285.535813257	31868655.388019193	15314719.068412693	5430390.227176517	20172521.60442431	9017198.978436224	25846642.099489782	24864518.131814953	32193794.714790814	2.00573395021221	1.00413025292679	0.0166524211316254	0.755555555555556	1.44179681168526	up	Sucralose
6	Com_1414_neg	7-KETODEOXYCHOLIC ACID	N	C24H38O5	406.272	405.265	0.95477	[M-H]-	6.639	0.80000000000000004	1	C18	Lipids and lipid-like molecules	Steroids and steroid derivatives	Bile acids, alcohols and derivatives	"911-40-0"	HMDB0000391	C04643	-	LMST04010184	188292	CC(CCC(=O)O)C1CCC2C1(C(CC3C2C(=O)CC4C3(CCC(C4)O)C)O)C	RHCPKKNRWFXMAT-RRWYKFPJSA-N	3108158.518549462	60106393.58707239	245298061.31026778	1583538.767912056	4573834.191583055	20309469.34866398	70659503.20770563	17909647.461642932	842816.1254259018	324975064.452273	16370654.697997255	288496381.18618375	328624313.8613233	151186228.2318675	1548098317.493068	11266578.678667096	270465850.71724075	149430756.83734655	230355983.7244204	0.142063166470247	-2.8154	0.00526822067283328	0.855555555555556	1.63801628900781	down	7-KETODEOXYCHOLIC ACID
7	Com_1450_neg	Glycochenodeoxycholic acid	N	C26H43NO5	449.314	448.307	1.20294	[M-H]-	7.231	0.95999999999999996	1	C18	Lipids and lipid-like molecules	Steroids and steroid derivatives	Bile acids, alcohols and derivatives	"640-79-9"	HMDB0000637	C05466	map00120;map00121;map04976;map04979	LMST05030008	12544	[H][C@@]1(CC[C@@]2([H])[C@]3([H])[C@H](O)C[C@]4([H])C[C@H](O)CC[C@]4(C)[C@@]3([H])CC[C@]12C)[C@H](C)CCC(=O)NCC(O)=O	GHCZAUBVMUEKKP-GYPHWSFCSA-N	23111578.362729527	137559990.27773407	251023827.15145534	130269033.31036891	60767421.86889631	15960277.715161933	154985770.1576901	30573626.347952325	119040742.68237515	525865677.3790376	224981921.50003582	198412524.5288019	78683756.47439735	464915503.142873	783465137.0286555	212456655.4246022	838061634.9183575	117418487.27854893	99420447.71116464	0.289495606927393	-1.78839	0.0079512525072557	0.80000000000000004	1.28423067013992	down	Glycochenodeoxycholic acid
8	Com_146_neg	N-Acetyl-L-aspartic acid	N	C6H9NO5	175.048	174.04	2.74208	[M-H]-	1.993	0.72999999999999998	1	C18	Organic acids and derivatives	Carboxylic acids and derivatives	Amino acids, peptides, and analogues	"997-55-7"	HMDB0000812	C01042	map00250;map01100	-	65065	CC(=O)N[C@@H](CC(O)=O)C(O)=O	OTCCIMWXFLJLIA-BYPYZUCNSA-N	828952.5739773172	41434358.45527167	30693427.29512365	7872332.305120435	12924345.895417351	118402.9725109176	43621268.30527581	37028657.8358423	12923384.839816522	90065905.22095926	28352738.88050738	99359056.58649965	81349659.45150606	92773059.13013177	130277607.9386964	14519409.970437465	69263130.75935003	167065929.4840272	198281673.0768869	0.214424601299477	-2.22146	0.0120760675970423	0.911111111111111	1.97047747303271	down	N-Acetyl-L-aspartic acid
9	Com_1476_neg	11-Keto-beta-boswellic acid	N	C30H46O4	470.34	469.333	0.67188	[M-H]-	8.868	0.89000000000000001	1	C18	Lipids and lipid-like molecules	Prenol lipids	Triterpenoids	"17019-92-0"	HMDB0036671	-	-	LMPR0106180008	9847548	[H][C@@]12[C@@H](C)[C@H](C)CC[C@]1(C)CC[C@]1(C)C2=CC(=O)[C@]2([H])[C@@]3(C)CC[C@@H](O)[C@](C)(C(O)=O)[C@]3([H])CC[C@@]12C	YIMHGPSYDOGBPI-YZCVQEKWSA-N	299312.80923841044	63023280.84832281	42672911.93308932	678987.1284314471	252876.08732859476	45048065.88826535	42239299.45826236	6512765.120669081	890091.0212708355	240338351.8845519	5064269.8879297245	122553395.01563448	519333465.6639399	20029598.262831893	1411203679.1060734	13612564.940226981	957148653.9211426	2026223351.9618943	943769392.1180568	0.035790004930989	-4.8043	0.00272739068345923	0.855555555555556	1.97270006826189	down	11-Keto-beta-boswellic acid
10	Com_147_neg	2-Amino-5-ureidopentanoic acid	N	C6H13N3O3	175.096	174.088	3.48565	[M-H]-	1.376	0.90000000000000002	1	C18	Organic acids and derivatives	Carboxylic acids and derivatives	Amino acids, peptides, and analogues	"627-77-0"	HMDB0250742	-	-	-	833	NC(CCCNC(N)=O)C(O)=O	RHGKLRLOHDJJDR-UHFFFAOYSA-N	137902.7396372348	7628082.024726757	69482069.24091512	1194907.4307713138	5272002.443537327	14416548.300067924	991228.0766736659	1954128.9358112067	944192.3793385804	145084810.37914187	398044.11242567824	14619731.905819736	110399913.62419051	100113247.52567886	393912147.8665647	14499322.810342383	259497419.938224	91878930.8524436	82048897.95624793	0.0934937559759406	-3.41899	0.004504495318172	0.888888888888889	1.99447889114857	down	2-Amino-5-ureidopentanoic acid
11	Com_1496_neg	Taurolithocholic acid	N	C26H45NO5S	483.302	482.295	1.01243	[M-H]-	7.472	0.93999999999999995	1	C18	Lipids and lipid-like molecules	Steroids and steroid derivatives	Bile acids, alcohols and derivatives	"516-90-5"	HMDB0000722	C02592	-	LMST05040003	439763	[H][C@@]1(CC[C@@]2([H])[C@]3([H])CC[C@]4([H])C[C@H](O)CC[C@]4(C)[C@@]3([H])CC[C@]12C)[C@H](C)CCC(=O)NCCS(O)(=O)=O	QBYUNVOYXHFVKC-GBURMNQMSA-N	613210001.7817254	533277819.0229824	291849840.1197555	1081753455.568487	865635018.7166781	1010908803.156762	2806240808.7123137	501882719.68967813	2845724388.9875636	134315836.97597343	573996289.1805995	141459815.10211965	221385755.51155338	564237483.8419898	238858907.98920193	1051185046.0488251	140207891.9265818	129977695.6496407	283122608.8553605	3.36982183899286	1.75267231876739	0.00278853729749647	0.866666666666667	1.68478645618117	up	Taurolithocholic acid
12	Com_1502_neg	cholic acid 7-sulfate	N	C24H40O8S	488.244	487.238	1.18739	[M-H]-	5.829	0.92000000000000004	1	C18	Lipids and lipid-like molecules	Steroids and steroid derivatives	Bile acids, alcohols and derivatives	"60320-05-0"	HMDB0002421	-	-	LMST05020039	459070	CC(CCC(=O)O)C1CCC2C1(C(CC3C2C(CC4C3(CCC(C4)O)C)OS(=O)(=O)O)O)C	RRVLNNMINXAIKC-OELDTZBJSA-N	21891787.529337037	52907080.90720815	432658413.9739463	76772202.59552526	12155074.68856755	77453542.20711209	42781683.93354048	60992309.74372144	41350608.6987934	482991628.39444506	74847743.97959638	157508832.3417562	536621435.4855229	338064936.1190758	1174808768.0440316	63652129.02805894	334455653.9264153	175862127.04237345	198172856.42319024	0.257269475142721	-1.95865	0.00281313667234935	0.877777777777778	1.82391317889495	down	cholic acid 7-sulfate
13	Com_150_neg	Tricarballylic acid	N	C6H8O6	176.032	175.024	3.10236	[M-H]-	2.891	0.97999999999999998	1	C18	Organic acids and derivatives	Carboxylic acids and derivatives	Tricarboxylic acids and derivatives	"99-14-9"	HMDB0031193	C19806	-	-	14925	OC(=O)CC(CC(O)=O)C(O)=O	KQTIIICEAUMSDG-UHFFFAOYSA-N	684849.3387595391	33614116.27826129	11332152.07903782	15982640.121417385	9973310.25058785	14330052.633255366	11957790.782299487	16486723.742856365	41930563.46737019	10709577.900583604	39322060.258002125	85292948.60655265	46603330.04108811	772664628.7352589	81978294.48907405	5211404.30469909	117394260.28729808	461731240.3365383	404550369.64153194	0.0857376399427338	-3.54393	0.00866974760103873	0.822222222222222	1.51996839020043	down	Tricarballylic acid
14	Com_1534_neg	3-Sulfo-glycocholic Acid	N	C26H43NO9S	545.266	526.248	0.52121	[M-H-H2O]-	7.105	0.53000000000000003	1	C18	-	-	-	"67850-84-4"	-	-	-	-	101602537	CC(CCC(=O)NCC(=O)O)C1CCC2C1(C(CC3C2C(CC4C3(CCC(C4)OS(=O)(=O)O)C)O)O)C	ZXUWKFXQTSOVDY-FRVQLJSFSA-N	639614.4102546094	6605274.016832697	2419565.951907822	353948.56406744855	174932.3802562197	306602.86830155435	346669.34900055744	1351702.147256712	262028.90816736672	21361281.93797062	3546687.9355882346	9202549.103176331	6262334.167577715	18610839.577555455	27096829.115548678	3737544.470149559	11441335.607972853	27390844.802618854	2278535.0890727774	0.105743141203713	-3.24136	7.43004603541542e-05	0.944444444444444	2.14682112839834	down	3-Sulfo-glycocholic Acid
15	Com_1546_neg	28-Homobrassinolide	N	C29H50O6	494.361	539.359	0.14007	[M+HCOOH-H]-	7.824	-	3	C18	Lipids and lipid-like molecules	Steroids and steroid derivatives	Steroid lactones	"80483-89-2"	HMDB0030423	-	-	-	4285635	CCC(C(C)C)C(O)C(O)C(C)C1CCC2C3COC(=O)C4CC(O)C(O)CC4(C)C3CCC12C	HJIKODJJEORHMZ-UHFFFAOYSA-N	18539014.211538058	31962526.121228557	11172563.06682074	21278714.13451686	8519503.562683996	4433149.990883308	27371456.793335732	12450324.704640409	111538122.58879682	78628017.80221562	118508424.30908309	28208525.229916554	19313686.897549506	52944420.3888731	56157415.25843518	43214250.79293848	173260441.71931645	29487617.289808944	11572937.022972297	0.449437627730784	-1.15381	0.0346475929842458	0.80000000000000004	1.16703791070956	down	28-Homobrassinolide
16	Com_154_neg	D-Pinitol	N	C7H14O6	194.079	175.061	3.33606	[M-H-H2O]-	1.671	0.71999999999999997	1	C18	Organic oxygen compounds	Organooxygen compounds	Alcohols and polyols	"12084-63-6"	HMDB0034219	C03844	-	-	-	CO[C@@H]1[C@@H](O)[C@@H](O)[C@H](O)[C@H](O)[C@H]1O	DSCFFEYYQKSRSV-KLJZZCKASA-N	67107854.85878512	590802111.8713833	2847863779.545832	51868232.538458794	84174522.30647792	3528807.380794971	136597510.09660625	94249710.75189294	21302502.806591414	13762006.553498544	89745.35029045785	43843205.19544658	2040201.4850318152	1258750.968408505	257516.58379817905	2476231.698208166	19822765.380809817	10029495.077320587	10417771.095711283	41.6408293414226	5.37992689731054	0.00168504156821839	0.933333333333333	2.22171567862603	up	D-Pinitol
17	Com_1568_neg	Vicenin 2	N	C27H30O15	594.158	593.152	1.63478	[M-H]-	5.325	0.84999999999999998	1	C18	Phenylpropanoids and polyketides	Flavonoids	Flavonoid glycosides	"23666-13-9"	HMDB0030708	C10195	-	LMPK12110218	3084407	OCC1OC(C(O)C(O)C1O)C1=C(O)C(C2OC(CO)C(O)C(O)C2O)=C2OC(=CC(=O)C2=C1O)C1=CC=C(O)C=C1	FIAAVMJLAGNUKW-UHFFFAOYSA-N	51753274.16848891	121727180.48427992	25395926.058724448	19910246.927794486	46524180.07671122	38937511.01547637	38596461.32006766	66121509.35434582	20287888.96028392	16101741.957407067	23496863.243147235	80675044.85027371	3026166.5024039405	8106454.848148929	1660119.754760936	7355171.082962675	19455601.782238066	8808143.280298423	12855466.258215277	2.62722846069767	1.39354166099091	0.00449908358869833	0.888888888888889	1.66846090592095	up	Vicenin 2
18	Com_1580_neg	Calenduloside E	N	C36H56O9	632.392	631.386	1.07788	[M-H]-	7.987	0.87	1	C18	Lipids and lipid-like molecules	Prenol lipids	Terpene glycosides	"26020-14-4"	HMDB0302778	C08964	-	LMPR0106150003	-	[H][C@@]12CC(C)(C)CC[C@@]1(CC[C@]1(C)C2=CC[C@]2([H])[C@@]3(C)CC[C@H](O[C@@H]4O[C@@H]([C@@H](O)[C@H](O)[C@H]4O)C(O)=O)C(C)(C)[C@]3([H])CC[C@@]12C)C(O)=O	IUCHKMAZAWJNBJ-RCYXVVTDSA-N	21150094.605861373	57748979.07070441	34455043.79614063	42689126.72758044	33257645.70397174	132470767.47452772	147080693.82013905	55180818.161873035	15850271.052461471	190386318.16383052	57730641.93355325	659243170.4745244	251986905.5902106	21561678.407943957	210072080.76432842	226564036.71213564	1044132872.4174813	586461514.4305842	467012176.65505767	0.161465960732218	-2.6307	0.00232995703036415	0.888888888888889	1.33004658682713	down	Calenduloside E
19	Com_1585_neg	Stachyose	N	C24H42O21	666.222	665.215	1.22029	[M-H]-	1.452	0.95999999999999996	1	C18	Organic oxygen compounds	Organooxygen compounds	Carbohydrates and carbohydrate conjugates	"470-55-3"	HMDB0003553	C01613	map00052	-	439531	OC[C@H]1O[C@@](CO)(O[C@H]2O[C@H](CO[C@H]3O[C@H](CO[C@H]4O[C@H](CO)[C@H](O)[C@H](O)[C@H]4O)[C@H](O)[C@H](O)[C@H]3O)[C@@H](O)[C@H](O)[C@H]2O)[C@@H](O)[C@@H]1O	UQZIYBXSHAGNOE-XNSRJBNMSA-N	1106252646.945375	720273616.9308915	5853419.243725858	691932924.0947917	860610260.646858	733745106.2527447	1160792254.1187615	1245672406.1519969	340853593.3011356	81191351.92593057	665119381.4046402	1713537863.0468674	1432546.1305862672	46388581.98070035	387492.90238032606	14963916.920582302	29236175.662801508	20597505.568912495	33364613.82585337	2.92718007561029	1.54951150085384	0.0126698630711929	0.811111111111111	1.55103565670416	up	Stachyose
20	Com_1625_neg	Pyrazinamide	N	C5H5N3O	123.043	122.036	3.97719	[M-H]-	0.458	0.53000000000000003	2	C18	Organoheterocyclic compounds	Diazines	Pyrazines	"98-96-4"	HMDB0014483	C01956	-	-	-	C1=CN=C(C=N1)C(=O)N	IPEHBUMCGVEMRF-UHFFFAOYSA-N	2590527460.9738693	2979.2966909833085	2847863779.545832	2096806287.250151	2645158242.5457277	2062026408.8912916	2326967856.819695	2770576047.871457	3021466059.074681	301065.8140271549	3535802879.4912996	117824.64752289985	2044796624.9334667	86671.77489077642	247311.40374934932	126595.74935486565	286120.77560216247	222655.03055594506	486849.3918411436	4.05264223899556	2.01886282211353	0.00787830219302565	0.80000000000000004	1.64563	up	Pyrazinamide
21	Com_1670_neg	2-Hydroxy-4-methylthiobutyric acid	N	C5H10O2S	134.04	133.033	1.49443	[M-H]-	1.338	-	3	C18	Organic oxygen compounds	Organooxygen compounds	Carbohydrates and carbohydrate conjugates	"-"	HMDB0245145	-	-	-	11491941	CCCC(O)C(S)=O	PICCHNWCTUUCAQ-UHFFFAOYSA-N	373457.4578326876	1832227.595405536	6564131.0444315495	2081169.5694923317	2854456.366812054	791014.6418933006	7151456.191655125	318915.6206038684	1940558.1761716574	16325793.003476553	2715882.92710285	7983917.050907218	8390668.982521584	25589429.88138228	27736281.704661857	3017568.3826263906	16623153.09723221	7881144.537437405	7707802.296751271	0.214272897905563	-2.22248	0.0014960604308139	0.944444444444444	2.0537885787738	down	2-Hydroxy-4-methylthiobutyric acid
22	Com_1685_neg	cis-4-Carboxymethylenebut-2-en-4-olide	N	C6H4O4	140.011	139.003	6.83078	[M-H]-	1.511	-	3	C18	Organoheterocyclic compounds	Dihydrofurans	Furanones	"-"	HMDB0060459	C04431	map00361;map01120	-	5459914	OC(=O)\C=C1\OC(=O)C=C1	AYFXPGXAZMFWNH-ONEGZZNKSA-N	18453312.988611333	78988306.24084967	9985516.997611122	26246961.479602378	33489897.165878955	21717137.982005768	38208336.221694864	44741028.12316617	21524723.83816958	29334257.127294518	8391383.75523716	54751423.219974056	9021760.785393316	7746924.316964886	2713818.440655358	1321467.4397374212	9517430.344670936	17698130.133918986	19585655.76111804	2.03614231371377	1.02583840036931	0.0228684277318707	0.822222222222222	1.83731417657309	up	cis-4-Carboxymethylenebut-2-en-4-olide
23	Com_1712_neg	3-methyl-3-sulfanylhexan-1-ol	N	C7H16OS	148.092	147.085	0.13791	[M-H]-	5.056	-	3	C18	Organoheterocyclic compounds	Benzopyrans	1-benzopyrans	"-"	-	-	-	-	-	CCCC(C)(S)CCO	PSALIMFZUGITJC-UHFFFAOYSA-N	213360.90182214725	106857.02794526654	156967.72867654718	33594.67483429882	58611.20157874367	183629.7668722858	55989.801469226564	1650136.4712929851	47593.74004914099	441731.89909550967	669411.9875637309	788317.931390914	501786.5352122347	302445.93244236376	2107708.675091894	482213.28767427173	539257.6732229406	2124099.233283497	507925.33468696685	0.329037392553284	-1.60368	0.00206451914355443	0.911111111111111	1.45598282089473	down	3-methyl-3-sulfanylhexan-1-ol
24	Com_1718_neg	Rimboxa	N	C4H8O4S	152.014	151.006	5.64245	[M-H]-	1.461	-	3	C18	Lipids and lipid-like molecules	Steroids and steroid derivatives	Cholestane steroids	"-"	-	-	-	-	-	CS1(O)(=O)CCC(=O)O1	LMGKXMPKANQKTB-UHFFFAOYSA-N	137902.7396372348	23925272.177810576	1265562.0312262755	6076219.9013877725	7709678.271107015	2874949.988595157	7476698.250275108	5703953.179394597	6156448.940108165	36461782.61462902	490142.69344665774	22515148.098991532	16317787.296536662	11772735.278250212	58801647.44216692	10090919.211169148	30634695.091247845	35787432.376216926	43106672.53289952	0.256188538254066	-1.96472	0.0334287523076438	0.866666666666667	1.48458530099095	down	Rimboxa
25	Com_1719_neg	Xanthine	N	C5H4N4O2	152.033	151.025	4.52451	[M-H]-	2.294	0.93999999999999995	2	C18	Organoheterocyclic compounds	Imidazopyrimidines	Purines and purine derivatives	"69-89-6"	HMDB0000292	C00385	map00230;map00232;map01060;map01065;map01100;map01110;map01120	-	-	C1=NC2=C(N1)C(=O)NC(=O)N2	LRFVTYWOQMYALW-UHFFFAOYSA-N	49221384.32672239	432702541.5609437	161212640.39447042	37809855.01124653	40174613.69831021	146062988.83715773	92701942.99372405	171257129.89589396	36424934.24987873	366731701.8620332	103622978.93946205	796400100.6122018	403674074.57165617	2876264442.412371	980229644.0427223	66539326.6673259	395796525.7710264	1155318054.398305	306059013.10924554	0.17411907334464	-2.52185	0.00297620895096099	0.855555555555556	1.57169812955948	down	Xanthine
26	Com_1723_neg	1-Pentanesulfonic acid	N	C5H12O3S	152.051	151.043	5.43143	[M-H]-	5.383	0.55000000000000004	2	C18	Organic acids and derivatives	Organic sulfonic acids and derivatives	Organosulfonic acids and derivatives	"-"	HMDB0243986	-	-	-	89827	CCCCCS(O)(=O)=O	RJQRCOMHVBLQIH-UHFFFAOYSA-N	2685485.0900097555	4737436.842076555	1153756.9940792543	1399170.2679151807	2380804.1441981713	3928626.1897463677	3801612.784437284	4500456.014543254	936951.7003809065	7055432.405013689	35303949.3967721	11346166.183717625	5994864.35289081	1715441.1595534699	5138597.777701685	2205551.8512707963	15492788.647173386	17848745.449592464	12556380.563334588	0.247347360837678	-2.01539	0.00458294494323567	0.866666666666667	1.26734631388104	down	1-Pentanesulfonic acid
27	Com_172_neg	7-Methyluric acid	N	C6H6N4O3	182.044	181.036	2.10266	[M-H]-	4.675	0.80000000000000004	1	C18	Organoheterocyclic compounds	Imidazopyrimidines	Purines and purine derivatives	"612-37-3"	HMDB0011107	C16355	map00232	-	69160	CN1C(=O)NC2=C1C(=O)NC(=O)N2	YHNNPKUFPWLTOP-UHFFFAOYSA-N	4984127.727417285	52254896.906806804	10453419.848436326	2893639.7379482617	2958014.005813531	18114286.132880706	2969812.2752976282	24528733.787097026	2506795.120368918	36859529.70651535	6340683.096659543	43862642.02202351	77111866.0174914	19371445.853094716	112263203.8527578	10586447.331710119	84940625.22594316	127871579.99497402	140068745.18723872	0.205045777086788	-2.28598	0.00290733926848131	0.877777777777778	1.34473243025655	down	7-Methyluric acid
28	Com_1733_neg	Diethyl sulfate	N	C4H10O4S	154.03	153.022	4.85121	[M-H]-	4.964	0.88	2	C18	Organic acids and derivatives	Organic sulfuric acids and derivatives	Sulfuric acid esters	"64-67-5"	HMDB0251240	C14706	-	-	-	CCOS(=O)(=O)OCC	DENRZWYUOJLTMF-UHFFFAOYSA-N	4506761.597464233	10074284.753257068	15095179.496392353	1108819.3822916592	2018086.1439374425	5674497.744480136	1590564.0382569279	1898712.5111972792	749667.6406837305	18287137.829228975	5287806.969459791	48053598.88433407	83936994.68610519	7374201.16586682	298607454.6214824	7544555.19394995	53123540.042149134	69690812.06642558	134816027.97122446	0.0653108764807809	-3.93653	0.000334871858008742	0.922222222222222	1.96101848413871	down	Diethyl sulfate
29	Com_1736_neg	Levodione	N	C9H14O2	154.099	153.091	4.37029	[M-H]-	5.831	0.72999999999999998	2	C18	Organic oxygen compounds	Organooxygen compounds	Carbonyl compounds	-	-	-	-	-	-	CC1CC(=O)CC(C1=O)(C)C	HVHHZSFNAYSPSA-ZCFIWIBFSA-N	13928070.254349545	17041848.379072938	568405.1309201114	1701158.8326694581	4347109.509409502	17886503.93095878	2659689.9699335094	6826193.15609389	2471544.6487957956	14176409.91427443	4087250.204725387	18013320.278736204	15665156.570001708	59191439.9055372	42858697.72401653	3777821.229044692	27128538.42965431	57524591.340806134	25880480.29481216	0.279246251880135	-1.84039	0.0108209862954036	0.844444444444444	1.5993412541286	down	Levodione
30	Com_174_neg	Hydroxyphenyllactic acid	N	C9H10O4	182.058	181.05	2.7719	[M-H]-	5.216	1	1	C18	Phenylpropanoids and polyketides	Phenylpropanoic acids	-	"306-23-0"	HMDB0000755	C03672	map00130;map00350;map01110	-	9378	OC(CC1=CC=C(O)C=C1)C(O)=O	JVGVDSSUAVXRDY-UHFFFAOYSA-N	335800676.3903874	292423314.1683104	94453970.1110584	53617311.79856689	77597580.3817058	411399119.4815272	82910637.4064685	169243825.18758	71206090.98959272	431171948.59596246	150872741.38445398	272705002.30745053	496474888.68411785	207424680.02619603	688225292.5254939	167835012.14657173	481561789.1623773	1612109830.168843	895024477.3445432	0.326677207587764	-1.61406	0.00561661339716185	0.844444444444444	1.53200691101271	down	Hydroxyphenyllactic acid
31	Com_1802_neg	Uric acid	N	C5H4N4O3	168.028	167.02	3.86631	[M-H]-	1.446	0.93000000000000005	2	C18	Organoheterocyclic compounds	Imidazopyrimidines	Purines and purine derivatives	"69-93-2"	HMDB0000289	C00366	map00230;map01100;map01120;map04976	-	-	OC=1N=C(O)C=2N=C(O)NC2N1	LEHOTFFKMJEONL-UHFFFAOYSA-N	4226964203.725941	25084278798.63478	3015602772.9337025	2636639170.1864657	4401752501.422786	10083763269.867476	1012861883.0986079	7318970512.491669	2249097350.4894595	17053360356.503008	2125186913.0842001	14932056033.580685	12044592180.796114	9170664568.3739	21516678788.623096	8003897847.759463	21037363452.203117	15235672964.362019	21615988518.132298	0.467297488499928	-1.09759	0.018187679818143	0.788888888888889	1.62530928924242	down	Uric acid
32	Com_1809_neg	(S)-2-O-Sulfolactate	N	C3H6O6S	169.989	168.98	5.03419	[M-H]-	1.492	0.52000000000000002	2	C18	Organic acids and derivatives	Organic sulfuric acids and derivatives	Sulfuric acid esters	-	-	C02914	-	-	-	CC(C(=O)O)OS(=O)(=O)O	CSRZVBCXQYEYKY-REOHCLBHSA-N	2732658.569387872	26796425.10776991	3685240.218431661	4082398.3964700256	3299660.558951836	10253439.127285969	5565084.919614974	6015148.551992172	1799082.4499134228	24520875.25292038	892955.9120806081	34742664.48181543	18075355.358754992	16868604.82858606	48173484.41086311	5762648.807712878	47667553.753055416	78673411.32423893	62028937.42228075	0.211512554039025	-2.24118	0.0133041412933633	0.833333333333333	1.16592490017593	down	(S)-2-O-Sulfolactate
33	Com_1811_neg	4-Chlorophenylurea	N	C7H7ClN2O	170.025	169.017	2.57034	[M-H]-	1.467	-	3	C18	Benzenoids	Benzene and substituted derivatives	N-phenylureas	"140-38-5"	-	-	-	-	8796	ClC1=CC=C(C=C1)NC(=N)O	RECCURWJDVZHIH-UHFFFAOYSA-N	668922.8889413096	46630942.880736805	68590557.32683995	10881771.16864352	7903638.637600665	61600801.917555675	4762196.541834685	10360241.440213928	4261996.118370052	86905471.94624458	1240819.669546122	213581154.1178731	294317244.9829838	29791570.108730014	3517981665.804791	37348228.34939915	392305990.1260351	403921033.565262	720741491.2311474	0.0420529565890464	-4.57165	0.00859443599028102	0.844444444444444	1.68460121065279	down	4-Chlorophenylurea
34	Com_1821_neg	Aspinotriol B	N	C9H16O3	172.11	171.102	3.56159	[M-H]-	5.354	0.78000000000000003	2	C18	Lipids and lipid-like molecules	Fatty Acyls	Fatty alcohols	-	-	-	-	-	-	CC(C=CC(=CC(C)O)CO)O	KWETYTFGFLMCQO-KSUZBYAFSA-N	5959987.362266115	12245086.12530641	38803516.29624929	3113442.5309061566	4544944.229848943	9212514.607183734	5917882.700299501	9402859.579096647	2529899.3218176295	76143241.6114349	3354580.709168916	14869369.43583807	12430718.35656031	25976031.561739266	72702412.76855539	6191561.545040671	220769840.2406335	27107532.59313437	162853495.02360004	0.163757340745052	-2.61037	0.0146962224658839	0.833333333333333	1.77693057447163	down	Aspinotriol B
35	Com_1855_neg	Isalexin	N	C9H7NO3	177.043	176.035	3.5004	[M-H]-	5.442	0.73999999999999999	2	C18	Organoheterocyclic compounds	Indoles and derivatives	Indolines	-	-	-	-	-	-	COC1=CC=CC2=C1C(=O)C(=O)N2	LTERBHLYBWXCPT-UHFFFAOYSA-N	110164253.06774801	183694176.13384232	7561070.234603854	54571429.8445981	315697002.4238907	146467919.02584237	76094983.15949056	215624622.94788775	68335854.61640322	3312381.9496131213	51495707.141205184	205499201.90763322	945019.1085512727	4657325.407142894	9985105.85576666	12868295.679210078	8714717.168724893	11740397.351428546	11342207.122855451	4.08386016516461	2.02993346795974	0.00226201228584243	0.855555555555556	1.5860447154066	up	Isalexin
36	Com_1857_neg	Dimethyl mercaptosuccinate	N	C6H10O4S	178.03	177.022	2.06161	[M-H]-	4.666	-	3	C18	Lipids and lipid-like molecules	Fatty Acyls	Fatty acid esters	"-"	HMDB0251387	-	-	-	95335	COC(=O)CC(S)C(=O)OC	WTRNXHQNTGJCBK-UHFFFAOYSA-N	9008488.978449363	7589897.796926785	3694918.2515763165	1074434.9189486098	1710597.0799503748	6081008.265319677	1771892.1043872423	7094880.778515819	2498818.8796563493	12271145.018136753	1177970.777029423	7292500.205853776	31072083.232364114	6811151.957952227	17294184.634316873	2966457.094214033	23684501.516961448	47319242.817629196	17688701.916008394	0.26869710929954	-1.89595	0.0214182503433779	0.80000000000000004	1.7679005085228	down	Dimethyl mercaptosuccinate
37	Com_1860_neg	3-O-methyl-alpha-L-rhamnose	N	C7H14O5	178.084	177.076	2.65403	[M-H]-	4.786	-	3	C18	Organic oxygen compounds	Organooxygen compounds	Carbohydrates and carbohydrate conjugates	-	-	-	-	-	-	CC1C(C(C(C(O1)O)O)OC)O	OEKPKBBXXDGXNB-PAMBMQIZSA-N	8298516.636422056	9243198.460067747	1495509.5039495036	2058767.2304714194	3231669.1098519415	8537036.017426377	2575460.7749552685	4011265.8413635087	2285063.456132128	16722242.693676874	3561220.2200569245	8472409.551778978	20348953.32859719	5729917.191968451	25072758.161650416	2857565.2415908347	27223251.954082057	75162891.41374241	18185698.321057428	0.228064225608535	-2.13249	0.00588801967488104	0.844444444444444	1.7051979812078	down	3-O-methyl-alpha-L-rhamnose
38	Com_1883_neg	Diisopropyl sulfate	N	C6H14O4S	182.061	181.054	2.06218	[M-H]-	5.666	0.79000000000000004	2	C18	Organic acids and derivatives	Organic sulfuric acids and derivatives	Sulfuric acid esters	"2973-10-6"	-	C19230	-	-	-	CC(C)OS(=O)(=O)OC(C)C	HWBLTYHIEYOAOL-UHFFFAOYSA-N	172042295.55064014	238989149.53202334	4044945.4474739386	18142043.563640386	64004239.59888652	181424625.15382546	22391145.09896689	87905637.0376474	16459352.434738979	291668425.56781423	64874711.622792006	1675714501.0358205	105514026.25311741	48946564.67991896	288239433.907401	123337904.42525138	820161872.8379276	1498819559.5684307	737286550.00137	0.158260261097155	-2.65963	0.00828583921062086	0.833333333333333	1.40076007580267	down	Diisopropyl sulfate
39	Com_188_neg	Pivagabine	N	C9H17NO3	187.121	186.113	2.36688	[M-H]-	4.855	0.56999999999999995	1	C18	Organic acids and derivatives	Carboxylic acids and derivatives	Amino acids, peptides, and analogues	"69542-93-4"	HMDB0246575	D07342	-	-	68888	CC(C)(C)C(O)=NCCCC(O)=O	SRPNQDXRVRCTNK-UHFFFAOYSA-N	8029358.4612276	10688607.076173907	4594359.575664988	2838568.33916326	2972131.010447139	12844597.87335685	3227745.841965886	8542108.40200513	2346562.2789458237	15340505.46490175	3238084.5589565234	9875422.22831141	13077215.67939407	6088185.174824057	30996645.276889905	6055769.454651332	22850566.89676271	35534061.85761959	18915567.42380468	0.384730629321314	-1.37808	0.0137378430332095	0.833333333333333	1.44072673860056	down	Pivagabine
40	Com_1892_neg	2-Pyrone-4,6-dicarboxylate	N	C7H4O6	184.001	182.993	3.76074	[M-H]-	1.509	0.59999999999999998	2	C18	Organoheterocyclic compounds	Pyrans	Pyranones and derivatives	-	-	C03671	map00627;map01120;map00362	-	-	C1=C(C=C(OC1=O)C(=O)O)C(=O)O	VRMXCPVFSJVVCA-UHFFFAOYSA-N	24010170.65750031	102128981.81084561	13578128.240080765	34041988.2028904	40196694.88508829	29118751.29575038	49322557.361815915	54887898.83573358	29882108.233655743	35693267.94955679	13298580.650793195	62442179.57231872	11822571.080857402	7518264.4153615385	23035886.297589447	1636557.9882052492	16094639.819411753	35200600.9605951	22032003.685601857	1.83182417184258	0.873281032591795	0.0478066127647599	0.766666666666667	1.87893202718361	up	2-Pyrone-4,6-dicarboxylate
41	Com_1895_neg	5-Hydroxyisourate	N	C5H4N4O4	184.023	183.015	2.58827	[M-H]-	1.572	0.66000000000000003	2	C18	Organoheterocyclic compounds	Imidazopyrimidines	Purines and purine derivatives	-	HMDB0030097	C11821	map00230;map01100;map01120	-	-	C12=NC(=O)NC1(C(=O)NC(=O)N2)O	LTQYPAVLAYVKTK-UHFFFAOYSA-N	141281722.07274806	693298833.2869151	70571283.77064157	93572478.40277824	116740498.38400623	292209696.9506639	55242768.502530515	293472602.1981048	85301197.25134481	371091147.60888046	113851997.25169948	451485643.4137599	319659321.28027415	282339281.2446612	606326408.8909465	266193223.93907255	677652795.795319	532454693.3477285	469093618.7973311	0.500305455281328	-0.999119	0.0122160120360617	0.80000000000000004	1.69542745044706	down	5-Hydroxyisourate
42	Com_189_neg	p-Cresyl sulfate	N	C7H8O4S	188.014	187.007	2.41192	[M-H]-	5.438	1	1	C18	Organic acids and derivatives	Organic sulfuric acids and derivatives	Arylsulfates	"3233-58-7"	HMDB0011635	-	-	-	4615423	CC1=CC=C(OS(O)(=O)=O)C=C1	WGNAKZGUSRVWRH-UHFFFAOYSA-N	675276753.1821481	1151565432.616475	1126420203.48493	694353625.3560561	728035251.1526549	2695017589.0566964	599557458.0752978	2392474945.387997	400713726.20336455	3608969021.6679544	818724358.0341753	3559331595.9117556	7089476946.458824	1597102607.3416455	10561117475.189728	2091067952.2951205	5841562851.319307	18606552966.45073	11641561370.628725	0.177725806400474	-2.49227	0.000846425860672759	0.911111111111111	1.79602512764201	down	p-Cresyl sulfate
43	Com_1904_neg	Gabapentin Related Compound E	N	C9H14O4	186.089	185.081	2.33058	[M-H]-	5.731	-	3	C18	Organic acids and derivatives	Carboxylic acids and derivatives	Dicarboxylic acids and derivatives	"67950-95-2"	-	-	-	-	260003	O=C(O)CC1(C(=O)O)CCCCC1	SDAXMMUAZRUWNL-UHFFFAOYSA-N	17542170.510864962	30308071.98222268	1956250.2481216046	6363120.206297355	8734767.551330764	27935381.33534804	8983879.587705992	16126790.757286185	6578966.511122099	24629827.43095548	7342748.354721169	29837412.827140436	15609631.149592824	45702306.83082977	56600892.88066811	8042522.135957906	27078160.487317104	47939544.995698154	20893914.62060287	0.487759026002712	-1.03576	0.0430564751982196	0.744444444444444	1.06238021870557	down	Gabapentin Related Compound E
44	Com_1918_neg	2,4-Diaminobenzenesulfonic acid	N	C6H8N2O3S	188.026	187.019	3.33566	[M-H]-	1.38	-	3	C18	Benzenoids	Benzene and substituted derivatives	Benzenesulfonic acids and derivatives	"88-63-1"	-	-	-	-	66623	O=S(=O)(O)C1=CC=C(N)C=C1N	JVMSQRAXNZPDHF-UHFFFAOYSA-N	1166889.1906311484	1820870.644733442	621857.008228141	897302.4065929926	971061.7766083477	3082651.979569373	432794.43591957254	1854839.083184896	262850.12035928905	3122541.175083756	296751.73472051206	6188992.1745527275	1561216.8417976226	9583096.793011406	3205800.7632038286	835080.0191682334	3160599.648056837	7544133.296385673	3195663.681211092	0.319060440506099	-1.6481	0.0287267844033776	0.811111111111111	1.08200701595574	down	2,4-Diaminobenzenesulfonic acid
45	Com_1933_neg	Lanthionine ketimine	N	C6H7NO4S	189.01	188.002	1.77203	[M-H]-	2.726	-	3	C18	Organic acids and derivatives	Carboxylic acids and derivatives	Amino acids, peptides, and analogues	"83923-11-9"	HMDB0004823	-	-	-	134340	OC(=O)C1CSCC(=N1)C(O)=O	XIVVIYYWXOMYOD-UHFFFAOYSA-N	860855.7677987348	24063715.818774085	42148746.79598433	2288760.6494961674	4065195.317423262	12862456.653290087	4612053.023009729	8358325.38324247	3433980.4862725968	55692155.55941736	8004757.066668118	64774113.59764512	46766940.19443501	5544148.28174919	61414888.759519614	44087362.161871515	116136959.47632672	338767073.6269504	162961758.927088	0.126200878651023	-2.98621	0.00161998959229569	0.911111111111111	1.86611685339903	down	Lanthionine ketimine
46	Com_1941_neg	2,5-dihydroxybenzenesulfonate	N	C6H6O5S	189.994	188.986	2.0177	[M-H]-	4.952	0.71999999999999997	2	C18	Benzenoids	Benzene and substituted derivatives	Benzenesulfonic acids and derivatives	"88-46-0"	HMDB0245498	-	-	-	17507	O=S(=O)(O)C1=CC(O)=CC=C1O	IKQCSJBQLWJEPU-UHFFFAOYSA-N	89296289.16115354	162033467.7100166	245453679.79125243	32737293.72862988	41320732.04956941	328296860.2796958	46592462.245944306	172032766.95460007	16668284.276199453	560609989.1844558	168617678.83013967	1006770791.9001104	164185481.1565954	177720476.79237536	1204533088.5676508	498542651.7137859	1423809392.1760776	2662938739.4597554	1107857346.6613126	0.140434270147119	-2.83203	0.000531159579859269	0.911111111111111	1.93558325944637	down	2,5-dihydroxybenzenesulfonate
47	Com_1961_neg	Propan-2-yl 2-hydroxy-4-methylsulfanylbutanoate	N	C8H16O3S	192.082	191.074	1.58629	[M-H]-	5.989	-	3	C18	Lipids and lipid-like molecules	Fatty Acyls	Fatty acid esters	"-"	HMDB0246980	-	-	-	10130325	CSCCC(O)C(=O)OC(C)C	HTDCLHZBSWMJGI-UHFFFAOYSA-N	10852676.899081927	48469476.30877662	5876714.752436459	984400.4677460918	3312789.9019397055	14977134.08380544	9841028.209808636	4208275.991044159	3989429.8884390793	50462626.39803548	9212522.65112869	95379725.3166313	32574734.766119678	24934221.245512675	36152564.74557699	22519032.980869103	311235142.384834	205117850.04923514	221743084.3640816	0.112849088734263	-3.14753	0.000624011131432562	0.911111111111111	2.02292730381344	down	Propan-2-yl 2-hydroxy-4-methylsulfanylbutanoate
48	Com_1980_neg	(2r,3r,4s,5r,6s)-2-(Hydroxymethyl)-6-Sulfanyl-Oxane-3,4,5-Triol	N	C6H12O5S	196.041	195.033	1.47134	[M-H]-	4.797	-	3	C18	Organic oxygen compounds	Organooxygen compounds	Carbohydrates and carbohydrate conjugates	"-"	HMDB0243582	-	-	-	175998	OCC1OC(S)C(O)C(O)C1O	JUSMHIGDXPKSID-UHFFFAOYSA-N	43720107.63868286	32065702.502763182	15375373.811733887	4296378.823385588	3945980.4635007917	21686933.060615003	4427762.129157136	13525690.41825548	2304579.729127021	94534672.0288158	31613409.033668373	125949202.11364901	153862554.27045098	47243713.522484414	183108829.7338897	60602048.23950972	633013215.9858278	470868159.04612136	355672081.0316591	0.0728292313143777	-3.77934	3.47164671774309e-05	0.977777777777778	2.10973349362282	down	(2r,3r,4s,5r,6s)-2-(Hydroxymethyl)-6-Sulfanyl-Oxane-3,4,5-Triol
49	Com_1981_neg	1,6,8-trihydroxy-1H,3H-cyclohepta[c]furan-5-one	N	C9H8O5	196.037	195.029	2.72615	[M-H]-	5.414	0.5	2	C18	Hydrocarbon derivatives	Tropones	Tropolones	-	-	-	-	-	-	C1C2=C(C(O1)O)C(=CC(=O)C(=C2)O)O	LBFFXLQYQXSCFV-UHFFFAOYSA-N	14695273.720542852	46895740.41096844	3582881.2044028784	13215556.651467301	17454793.471666783	10833316.27540728	27864212.30138122	35935716.59787598	9127117.755381512	1456459.4690397414	9465369.351773987	47060386.96384519	10639578.887891943	13426811.921740836	12400326.335665746	1929557.9672895658	2029690.971390664	3561530.648557338	421071.1876298071	1.94901014297519	0.962741598641944	0.0359604109850701	0.777777777777778	1.56053402919334	up	1,6,8-trihydroxy-1H,3H-cyclohepta[c]furan-5-one
50	Com_1983_neg	1,3-Dimethylurate	N	C7H8N4O3	196.06	195.052	2.21545	[M-H]-	5.193	0.89000000000000001	2	C18	Organoheterocyclic compounds	Imidazopyrimidines	Purines and purine derivatives	-	HMDB0001857	-	-	-	-	O=C1NC=2C(=O)N(C(=O)N(C2N1)C)C	OTSBKHHWSQYEHK-UHFFFAOYSA-N	48410366.3257651	138561990.32337645	59174405.80264043	36693250.116822995	88189199.6847329	376131245.6310162	23476371.165773112	81557084.4949681	12214802.068014074	195463549.3760837	60253018.92411358	231901281.28453633	378995413.9215714	52198435.052205995	448363853.2558546	121636978.66718508	150233613.71763584	146753658.61487108	173909738.04830822	0.490100246200957	-1.02885	0.0288103053011835	0.822222222222222	1.37083826464456	down	1,3-Dimethylurate
51	Com_1985_neg	m-chlorophenylpiperazine (m-CPP)	N	C10H13ClN2	196.077	195.069	0.25029	[M-H]-	5.87	-	3	C18	Organoheterocyclic compounds	Diazinanes	Piperazines	"-"	HMDB0061008	C11738	-	-	1355	ClC1=CC(=CC=C1)N1CCNCC1	VHFVKMTVMIZMIK-UHFFFAOYSA-N	8603174.020733418	11730576.832252752	5660820.364803893	1747944.9441704901	2382296.709949744	15425524.018780718	771082.1116736631	5881918.817526347	642244.4836278689	9717347.731609259	1891109.128860747	32538576.830217093	16925537.426347233	3973110.0094800135	19777831.17549419	4977947.2830444565	30472602.002289187	58002771.583180256	37326147.83004029	0.272339989911472	-1.87652	0.0204241863655863	0.80000000000000004	1.4607586974302	down	m-chlorophenylpiperazine (m-CPP)
52	Com_2003_neg	Methiocarb-TP methiocarb sulfone phenol	N	C9H12O3S	200.051	199.044	4.374	[M-H]-	5.076	-	3	C18	Benzenoids	Benzene and substituted derivatives	Benzenesulfonyl compounds	"14763-62-3"	-	-	-	-	203615	O=S(=O)(C=1C(=CC(O)=CC1C)C)C	GRBGKIGVRUXTSK-UHFFFAOYSA-N	9062357.12721542	4529501.805152874	620604.4400929846	299929.4144683144	1113790.0371587907	4504460.907090086	2594895.491635537	6819046.229369336	826437.4385138309	11803164.37175564	4077502.270481861	21930580.41183234	7860510.6323622465	6073221.400991984	15783326.221220436	7952453.772912789	22637637.05545561	58233486.70099863	21362032.932074305	0.18988710503302	-2.39679	0.00127422396801943	0.911111111111111	1.47522270460901	down	Methiocarb-TP methiocarb sulfone phenol
53	Com_2005_neg	(S)-9-Hydroxy-10-undecenoic acid	N	C11H20O3	200.141	199.134	1.66633	[M-H]-	5.675	-	3	C18	Organic acids and derivatives	Hydroxy acids and derivatives	Medium-chain hydroxy acids and derivatives	"-"	HMDB0032662	-	-	LMFA01050436	10465398	OC(CCCCCCCC(O)=O)C=C	CJUFNYIRKDOQMC-UHFFFAOYSA-N	8242044.998282379	15141670.42477327	3763904.209730482	2727455.657767042	5697772.638687113	7110343.574530719	7067060.216195193	9030277.716318766	1272168.2654498531	9755764.267278254	3769325.0317799384	23338668.591035847	4652204.559572839	15493203.888017239	38545331.39558244	2832827.25113494	34567144.83002559	26765051.79432343	37299133.79313292	0.338674627194499	-1.56203	0.0352169402457808	0.777777777777778	1.37059243246563	down	(S)-9-Hydroxy-10-undecenoic acid
54	Com_2008_neg	3-Sulfobenzoic acid	N	C7H6O5S	201.994	200.986	1.4332	[M-H]-	5.067	-	3	C18	Benzenoids	Benzene and substituted derivatives	Benzenesulfonic acids and derivatives	"-"	HMDB0245984	-	-	-	8477	OC(=O)C1=CC(=CC=C1)S(O)(=O)=O	QMWGSOMVXSRXQX-UHFFFAOYSA-N	87860815.36680344	47946306.76867898	20999094.048394714	15312028.417163597	29523169.77087972	172592108.51999027	15013245.418887435	21281710.8584155	11915129.59800584	201840505.4092357	31786280.751652397	248343131.31208897	251998185.19517827	22732720.305830617	61313291.92284089	116976043.86776699	257291729.41183046	440754586.8501994	264043155.47781223	0.247423344793557	-2.01495	0.00368031086920432	0.888888888888889	1.11418510536464	down	3-Sulfobenzoic acid
55	Com_2009_neg	3-ethylphenyl Sulfate	N	C8H10O4S	202.03	201.022	1.27654	[M-H]-	5.648	-	3	C18	Organic acids and derivatives	Organic sulfuric acids and derivatives	Arylsulfates	"-"	HMDB0062721	-	-	-	86290012	CCC1=CC(OS(O)(=O)=O)=CC=C1	DMIBREBMNWKSQY-UHFFFAOYSA-N	28072382.77863068	62677087.48209215	491096449.2796011	96568187.63061926	14069327.251814589	134589255.40835583	87380963.3358544	130005699.40686062	13277712.71630411	156487584.60061204	87245072.75245611	653183197.5217673	284641151.48675275	44893209.791283175	1593862503.1418815	216098343.77189615	709429066.0439016	1586465455.3678272	1241615169.5897098	0.178776631152824	-2.48377	0.0061328024656281	0.844444444444444	1.41739393134101	down	3-ethylphenyl Sulfate
56	Com_2021_neg	4-Methoxyphenol sulfate	N	C7H8O5S	204.009	203.002	1.26046	[M-H]-	5.215	0.80000000000000004	2	C18	Organic acids and derivatives	Organic sulfuric acids and derivatives	Arylsulfates	-	-	-	-	-	-	O=S(=O)(O)OC1=CC=C(OC)C=C1	IGTMFIJOUADBDC-UHFFFAOYSA-N	55669008.58990841	92141512.88797309	44309668.17722305	28026723.154012606	15531494.538262816	234577724.40982383	17449969.537033346	98599171.2790261	8803032.978499744	168790369.75591138	48360712.65379292	218654626.5131117	119636929.92146236	38375569.65227678	192777407.55796885	85626458.38505125	331324937.19763166	988655919.3710239	339544737.88796026	0.261175889973805	-1.93691	0.00861528865232836	0.822222222222222	1.76896447265198	down	4-Methoxyphenol sulfate
57	Com_2034_neg	Pyrogallol-1-O-sulphate	N	C6H6O6S	205.989	204.981	2.00172	[M-H]-	1.568	0.57999999999999996	2	C18	Organic acids and derivatives	Organic sulfuric acids and derivatives	Arylsulfates	"-"	HMDB0060016	-	-	-	54110629	OC1=C(O)C(OS(O)(=O)=O)=CC=C1	NGVLEQPKHLWZLN-UHFFFAOYSA-N	139345755.00134757	215224090.84622693	4503690.2297095135	73763954.0728214	66302614.843136445	470445689.9616143	17214611.792678416	106680861.15910123	5496308.6672752835	296139734.38909674	83121638.28558871	535939870.125266	107419699.4875022	68054985.6480083	344781693.6242961	233226529.20544457	1171707203.5528302	2260032489.2553954	620739971.6779709	0.213433181713497	-2.22814	0.0138296691948989	0.833333333333333	1.39698804204523	down	Pyrogallol-1-O-sulphate
58	Com_2035_neg	5-Sulfoxymethylfurfural	N	C6H6O6S	205.989	204.981	1.43329	[M-H]-	3.328	0.58999999999999997	2	C18	Organic oxygen compounds	Organooxygen compounds	Carbonyl compounds	"-"	HMDB0059752	-	-	-	154718	OS(=O)(=O)OCC1=CC=C(O1)C=O	WVMJEBICTINBRO-UHFFFAOYSA-N	406472955.1542076	564430307.7881253	8216247.804708073	133160025.88400559	138805502.30241734	1127710952.2331398	62124089.2551694	282708678.84522724	35262172.08882111	902019805.1705165	144737934.47772664	1113632864.4047596	304066310.7784195	207922106.3584772	661564070.920354	515814732.1322495	2441033302.0772176	4233906413.0577464	1983859558.3240893	0.245066984483479	-2.02875	0.0161564606268775	0.822222222222222	1.41676690689025	down	5-Sulfoxymethylfurfural
59	Com_2049_neg	4.5-Dimethyl-3-hydroxy-2,5-dihydrofuran-2-one sulfate	N	C6H8O6S	208.004	206.997	0.94002	[M-H]-	4.866	0.54000000000000004	2	C18	Organoheterocyclic compounds	Dihydrofurans	Furanones	-	-	-	-	-	-	O=C1OC(C(=C1OS(=O)(=O)O)C)C	PCTRTHJFGISUNV-UHFFFAOYSA-N	140674678.92720762	157780486.17472595	19943684.47136358	15210645.400181677	27235562.938199166	245015129.2264294	15643664.702028913	87351306.99764141	13825505.747176537	236388880.50941572	39394322.05593245	307588195.8687141	59347497.426329784	52538601.96675817	217152255.34128878	106386651.50928238	435921674.9291155	694327273.0741086	346546513.1800015	0.321758748772203	-1.63595	0.0171053829922961	0.811111111111111	1.49092649240708	down	4.5-Dimethyl-3-hydroxy-2,5-dihydrofuran-2-one sulfate
60	Com_2062_neg	3[N-Morpholino]propane sulfonic acid	N	C7H15NO4S	209.072	208.065	0.8556	[M-H]-	5.041	-	3	C18	Organoheterocyclic compounds	Oxazinanes	Morpholines	"-"	HMDB0254880	-	-	-	70807	OS(=O)(=O)CCCN1CCOCC1	DVLFYONBTKHTER-UHFFFAOYSA-N	15383898.321579609	15339762.636867037	12785206.447516108	614998.0503065292	1357308.7821821882	9080786.90005694	485126.87300221424	4372290.150952112	2425856.0304567595	8461566.076701785	3186010.845009765	11453296.224207873	46317746.99850623	4919364.478075395	15716465.91030549	6861729.422303883	32698972.30197246	79055258.3455234	33049100.78678819	0.284283740629953	-1.8146	0.0234404942503751	0.777777777777778	1.61721071255534	down	3[N-Morpholino]propane sulfonic acid
61	Com_2069_neg	octyl hydrogen sulfate	N	C8H18O4S	210.093	209.085	0.45504	[M-H]-	6.202	0.80000000000000004	2	C18	Organic acids and derivatives	Organic sulfuric acids and derivatives	Sulfuric acid esters	-	-	-	-	-	-	CCCCCCCCOS(=O)(=O)O	UZZYXUGECOQHPU-UHFFFAOYSA-N	4775774.96962236	4702514.309087842	1028859.3292140333	271076.3425786545	904822.4299183502	6699740.539822772	253002.40303281584	1612547.2272642276	1828031.5463753662	5043374.326390332	2536253.3513564626	11060498.926477905	7578163.305748458	3742408.6608435987	18877347.34304771	2730777.384869501	33457817.429154616	34634546.42434537	18246492.874286633	0.177867534221855	-2.49112	0.00222416545769194	0.888888888888889	1.30140410900488	down	octyl hydrogen sulfate
62	Com_2072_neg	5-Hydroxyindoxyl sulfate	N	C9H9NO3S	211.03	210.023	0.88888	[M-H]-	5.676	0.53000000000000003	2	C18	-	-	-	"-"	HMDB0304936	-	-	-	-	CC1=CC2=C(NC=C2S(O)(=O)=O)C=C1	YCHNMDFAZIEGTD-UHFFFAOYSA-N	779205.0921687116	2641246.776482797	18489838.428045664	8650310.427993668	110060.05670656396	3225672.8686481738	947621.2231768467	4175969.4610583363	525114.1764418661	18983101.950018935	2819860.006219492	10185039.317439076	219778611.66379207	13664569.576401148	207822813.472465	22055613.718508042	42534490.935562186	505137265.72385275	215944496.63533482	0.0349019215268873	-4.84055	0.000500718050233894	0.933333333333333	1.72571665195615	down	5-Hydroxyindoxyl sulfate
63	Com_2076_neg	Glycyl-L-histidine	N	C8H12N4O3	212.091	211.083	0.71798	[M-H]-	4.997	0.91000000000000003	2	C18	Organic acids and derivatives	Carboxylic acids and derivatives	Amino acids, peptides, and analogues	-	HMDB0028843	-	-	-	-	C1=C(NC=N1)CC(C(=O)O)NC(=O)CN	YIWFXZNIBQBFHR-LURJTMIESA-N	8033069.50857225	13474072.952095471	10197471.315814922	5634194.784991112	5065043.911573098	25440733.635468144	2843419.108089372	7392508.7576739425	684200.3400286033	26006859.969660524	7284962.340419724	38188017.79109179	28072755.675507598	27670381.684596628	59695093.81302903	15397578.764505686	56059799.21182742	58896082.59846594	40090539.05581949	0.244895461391599	-2.02976	0.00140233924684954	0.933333333333333	1.56928220375699	down	Glycyl-L-histidine
64	Com_2087_neg	Isoundecylic acid	N	C13H26O2	214.193	213.186	1.20861	[M-H]-	8.493	-	3	C18	Lipids and lipid-like molecules	Fatty Acyls	Fatty acids and conjugates	"25448-24-2"	-	-	-	LMFA01020006	-	CC(C)CCCCCCCCCC(=O)O	SIOLDWZBFABPJU-UHFFFAOYSA-N	237173.0354253006	1422496.1630322111	6680487.332851335	416413.3647789222	4686392.304789962	136480.36521515908	192103.64089531792	43741.670286528184	6718206.756375765	4829529.1686566705	2724974.930068534	5957960.356401274	3868881.7689110753	20305616.447966687	1387770.2010886553	2150275.6191122155	25629766.697317142	17602643.422938645	949737.9162961505	0.267132111226622	-1.90437	0.0171177173211562	0.766666666666667	1.54322392643269	down	Isoundecylic acid
65	Com_2115_neg	5-Hydroxyindolepyruvate	N	C11H9NO4	219.053	218.046	0.46104	[M-H]-	4.926	-	3	C18	Organoheterocyclic compounds	Indoles and derivatives	Indolyl carboxylic acids and derivatives	-	-	C05646	map00380	-	-	C1=CC2=C(C=C1O)C(=CN2)CC(=O)C(=O)O	HKNXPMPZYQXTDD-UHFFFAOYSA-N	314015.0418699344	98695.97674373207	1797174.802442969	240745.00735403516	758363.8767098985	585184.8856236383	1360507.635945706	304806.36131975584	379203.0549109795	2302666.8024422624	439363.31373287115	566549.2257147887	762300.7084802731	5273453.356347643	3420275.8819343424	1702166.2906217836	5315102.208991907	795005.7502039446	1769640.2034298012	0.290310957949686	-1.78433	0.00848255409914467	0.844444444444444	1.20623658553495	down	5-Hydroxyindolepyruvate
66	Com_2120_neg	Methylpyrogallol sulfate 1	N	C7H8O6S	220.004	218.997	0.47361	[M-H]-	4.885	-	3	C18	Organic acids and derivatives	Organic sulfuric acids and derivatives	Arylsulfates	"-"	HMDB0240699	-	-	-	122397220	COC1=CC=CC(O)=C1OS(O)(=O)=O	DIWVSUYQBQOOTK-UHFFFAOYSA-N	299465379.4774667	349412427.59548044	14093129.80663023	42412494.9249381	119681280.37554334	846717144.7113953	92435521.40230381	402107102.7035051	40124611.87327004	984089660.4495397	380300234.6638169	3050104662.362893	63535053.35062169	919934904.385927	2506368039.89768	683093047.5946653	1730349321.0640147	4582319726.671932	1130163426.5252519	0.152936408847476	-2.709	0.00290075249070186	0.90000000000000002	1.71207624120149	down	Methylpyrogallol sulfate 1
67	Com_2121_neg	2-Methoxyhydroquinone sulfate	N	C7H8O6S	220.004	218.997	0.99586	[M-H]-	3.374	-	3	C18	Organic acids and derivatives	Organic sulfuric acids and derivatives	Arylsulfates	"-"	HMDB0304923	-	-	-	155342007	COC1=C(OS(O)(=O)=O)C=CC(O)=C1	DQJWAJBJWZYKLK-UHFFFAOYSA-N	5493158.457000508	51666697.265608706	62570339.50352736	3690123.6050431198	12513646.090852499	64033169.313633874	18442019.32134613	37052686.515920654	8815542.76288664	216191200.4233418	12148102.309560724	154932344.21137175	99202700.4861125	7766851.2280340195	13675092.9336405	86406632.98871545	276685971.04630977	901461501.1593676	224134219.7678602	0.147365681101362	-2.76253	0.0255959265340677	0.80000000000000004	1.10146731526533	down	2-Methoxyhydroquinone sulfate
68	Com_2129_neg	Dehydrocarissone	N	C14H20O2	220.146	219.139	0.59594	[M-H]-	5.801	-	3	C18	Organic oxygen compounds	Organooxygen compounds	Alcohols and polyols	-	-	-	-	-	-	CC12CCC(CC1=CC(=O)C=C2)C(C)(C)O	KFDQDHUQXSNVFJ-YGRLFVJLSA-N	5475244.537023756	6038243.72748178	929024.0470067852	2893290.509472585	5348316.777984072	8641646.701519495	6819533.287710633	7044084.80565405	1544355.4317960937	892207.1639944047	1383087.0364276478	9364435.722594896	211131.82625371934	1032561.8593325845	3232987.452734705	295016.1383878032	1519177.7713982507	7725471.553438334	624758.4791517722	1.89127002071312	0.919355354685583	0.031775150888988	0.744444444444444	1.49658167609374	up	Dehydrocarissone
69	Com_2131_neg	N-lactoyl-Methionine	N	C8H15NO4S	221.072	220.065	0.24749	[M-H]-	5.379	-	3	C18	Organic acids and derivatives	Carboxylic acids and derivatives	Amino acids, peptides, and analogues	"-"	HMDB0062182	-	-	-	131770418	CSCCC(NC(=O)[C@H](C)O)C(O)=O	UFMNJPDGXQPVJM-ZBHICJROSA-N	383928.7837493535	865321.6591207219	713906.9698851302	357688.3909884445	98238.03288784537	501168.9003696405	607063.0671958859	2036630.6700483416	504246.1143580405	8960441.786353432	181858.8813676989	3702175.9695954765	25127167.438361976	11229688.10749512	13046120.79109612	4282192.184561553	4096705.6232179226	6758809.776238917	14135352.430831682	0.0736713113743242	-3.76275	0.00027148046118211	0.911111111111111	1.52023375582846	down	N-lactoyl-Methionine
70	Com_2133_neg	2,6-Dichlorobiphenyl	N	C12H8Cl2	222	220.993	1.81392	[M-H]-	4.886	-	3	C18	Benzenoids	Benzene and substituted derivatives	Biphenyls and derivatives	"-"	HMDB0245513	C14355	-	-	36342	ClC1=CC=CC(Cl)=C1C1=CC=CC=C1	IYZWUWBAFUBNCH-UHFFFAOYSA-N	12590899.234726602	15491213.221881298	447182.3429927062	1735174.443156073	4887554.628510605	36376165.34844295	3622081.3825693675	17477358.165545262	1525603.1229204459	34324553.42277349	16490708.733628873	135405192.2493192	3382102.0211770074	39788643.940297626	107751752.14859529	30042330.55175802	76439165.39476626	200747135.3201033	48612728.29811448	0.150962583534893	-2.72774	0.00275809857785496	0.888888888888889	2.01693455281628	down	2,6-Dichlorobiphenyl
71	Com_2134_neg	2-Hydroxy-5-(trifluoromethoxy)benzoic Acid	N	C8H5F3O4	222.014	221.006	3.69857	[M-H]-	2.8	-	3	C18	Benzenoids	Benzene and substituted derivatives	Benzoic acids and derivatives	"129644-57-1"	HMDB0245146	-	-	-	2775103	OC(=O)C1=C(O)C=CC(OC(F)(F)F)=C1	HNYMLXYADOZCNY-UHFFFAOYSA-N	3405046.9200300043	5808790.037696295	1986753.459414604	7604817.509390142	33410453.660610225	218492.54968642595	27344958.504556075	78305968.85930298	8544434.228972163	56335.721927634884	2585281.655597891	48418006.3709568	37074.254087840935	11075465.005892746	1819672.3705619813	720716.3527744034	714382.2542884242	443795.2706029466	914846.8563429203	2.77221728648647	1.47104034039394	0.0459110788651369	0.766666666666667	1.2944586599094	up	2-Hydroxy-5-(trifluoromethoxy)benzoic Acid
72	Com_2136_neg	2,2,4,4,6,6-Hexamethyl-1,3,5-trithiane	N	C9H18S3	222.057	221.049	3.54289	[M-H]-	5.259	0.70999999999999996	2	C18	Organosulfur compounds	Thioacetals	Dithioacetals	"828-26-2"	HMDB0040243	-	-	-	13233	CC1(C)SC(C)(C)SC(C)(C)S1	NBNWHQAWKFYFKI-UHFFFAOYSA-N	5589253.465837493	8178428.666472515	4083461.031796376	2573673.2130858717	1767583.7912695368	17157173.566186365	2247318.3962823213	3243367.6572049684	1661989.473383946	15921357.4417197	2632037.055685021	20153668.495298013	19600817.77551167	5984747.964560352	22228991.156611107	7585940.054493889	33537902.079660185	62473691.69422627	39389212.99485145	0.225129770152698	-2.15117	0.00193046132395823	0.888888888888889	1.10940032767143	down	2,2,4,4,6,6-Hexamethyl-1,3,5-trithiane
73	Com_2172_neg	2-Hydroxy-3-morpholinopropanesulfonic Acid	N	C7H15NO5S	225.067	224.06	0.20589	[M-H]-	4.513	-	3	C18	Organoheterocyclic compounds	Oxazinanes	Morpholines	"-"	HMDB0254881	-	-	-	109333	OC(CN1CCOCC1)CS(O)(=O)=O	NUFBIAUZAMHTSP-UHFFFAOYSA-N	3130422.1682298156	3038905.595702819	14365264.726820597	26943.341342196964	675985.9335679373	5779751.465453473	17939.973487172065	110076.87504509166	3347149.59707087	19104655.159734663	118805.43978449985	6099601.198768231	20360102.374653276	8703915.628521772	15767690.378536701	11704674.66340347	16493237.267813867	14958966.16389653	45450494.997984834	0.213404076256445	-2.22834	0.021617487429123	0.90000000000000002	1.41554861917687	down	2-Hydroxy-3-morpholinopropanesulfonic Acid
74	Com_2176_neg	Monochlorobimane	N	C10H11ClN2O2	226.051	225.044	1.42699	[M-H]-	5.216	-	3	C18	Organoheterocyclic compounds	Pyrazolopyrazoles	-	"76421-73-3"	HMDB0254851	-	-	-	114886	CC1=C(C)C(=O)N2N1C(CCl)=C(C)C2=O	SUIPVTCEECPFIB-UHFFFAOYSA-N	1028029.586271794	1259449.876680717	410255.4926624058	334671.53916085017	71033.53405322801	6656381.964919989	327927.8966454348	870214.0231588125	167735.73413791068	5909376.451950812	1622915.1106139284	8252008.245110432	8202331.632398913	3615338.826158285	15305063.913757393	2891036.928199393	8040786.413776918	8733716.368610572	9324340.164132979	0.17193906942971	-2.54003	0.000349184683849506	0.955555555555555	1.88278240815672	down	Monochlorobimane
75	Com_217_neg	5-Methoxy-5-oxopentanoic acid	N	C6H10O4	146.058	191.056	3.71727	[M+HCOOH-H]-	1.425	0.96999999999999997	2	C18	Lipids and lipid-like molecules	Fatty Acyls	Fatty acid esters	"1501-27-5"	HMDB0000858	-	-	-	73917	COC(=O)CCCC(O)=O	IBMRTYCHDPMBFN-UHFFFAOYSA-N	361233254.16877574	109514492.4023623	18403126.82651618	540948290.5100577	449331916.1536573	205630961.47202235	195291232.5903457	366439206.69866174	141048557.14317864	139489542.8509214	43433955.71147163	218433472.9886726	9552233.10557705	47704405.626810655	15482472.612844141	8242949.66582102	27846702.619037583	39676713.2845429	48367271.51050663	4.43501320689345	2.14893840069124	0.00291343983081008	0.866666666666667	1.38627494762301	up	5-Methoxy-5-oxopentanoic acid
76	Com_2194_neg	6-Hydroxyindoxyl sulfate	N	C9H9NO4S	227.025	226.018	0.46461	[M-H]-	5.498	-	3	C18	-	-	-	"-"	HMDB0304937	-	-	-	-	CC1=CC2=C(C=C1)C(OS(O)(=O)=O)=CN2	LTCLZQOHPYRNCF-UHFFFAOYSA-N	11901815.06483189	14390546.734236216	2555517.9947895817	4279506.109229189	3484141.8854188323	48224219.84102342	937161.0232832882	11642596.885677576	517661.54043109104	20819858.379760537	4775319.378080004	75160289.32517722	8532244.874481587	7438209.560786218	67797978.2960164	20534952.54539918	48744888.09198696	140755615.72227705	35987954.80075655	0.252735593311089	-1.9843	0.01263136191602	0.833333333333333	1.34418116468597	down	6-Hydroxyindoxyl sulfate
77	Com_2215_neg	5-Hydroxyindolin-2-one sulfate	N	C8H7NO5S	229.004	227.997	0.12981	[M-H]-	4.696	0.54000000000000004	2	C18	-	-	-	"-"	HMDB0304927	-	-	-	-	OS(=O)(=O)OC1=CC=C2NC(=O)CC2=C1	VDYXBEFIBYPOSV-UHFFFAOYSA-N	48040485.50773682	182167154.25320765	584888134.7917818	42293600.74007872	46505524.92677485	304335804.91805786	102495227.52341826	104910948.08492087	18600379.18173075	503114123.56885904	67310134.57039036	624088652.0102025	1775096336.4367518	147432974.85545477	2158149785.2704644	459065921.2538917	989113420.5366924	1834153122.8226314	1939739868.5171452	0.151810691231878	-2.71965	0.00147122082903228	0.888888888888889	1.47785742598474	down	5-Hydroxyindolin-2-one sulfate
78	Com_2241_neg	4,7-Dihydro-5-(4-methyl-3-pentenyl)-1,2,3-trithiepin	N	C10H16S3	232.041	231.033	3.9295	[M-H]-	5.238	-	3	C18	Organosulfur compounds	Organic trisulfides	-	"73188-26-8"	HMDB0038182	-	-	-	131752315	CC(C)=CCCC1=CCSSSC1	SKNZXXPBLPEMIO-UHFFFAOYSA-N	15195102.93223411	27331070.20636879	5144427.622379753	4601379.812531957	6131396.520314297	49360430.59508105	4649241.148898327	16081662.770185102	3237175.0385171324	25945546.953759253	4746225.961925719	66203507.68492577	14328478.254115034	11250916.305653147	34248337.10929657	16885925.768910885	50911425.95209829	101032285.55954458	46448054.852623545	0.393463671461383	-1.3457	0.0300754371238928	0.777777777777778	1.35481988354343	down	4,7-Dihydro-5-(4-methyl-3-pentenyl)-1,2,3-trithiepin
79	Com_2242_neg	2-(4-Methoxyphenyl)ethyl hydrogen sulfate	N	C9H12O5S	232.041	231.033	0.52227	[M-H]-	5.787	-	3	C18	Benzenoids	Phenols	Tyrosols and derivatives	"-"	HMDB0304915	-	-	-	88463799	COC1=CC=C(CCOS(O)(=O)=O)C=C1	LIEMNMRUKMNDIT-UHFFFAOYSA-N	4321011.3108268585	7823177.650249197	21764725.74476041	4588471.218701473	1501140.69070332	11259422.57297528	4020957.5401181397	12322918.558371937	635234.4554011319	8735643.971689193	2847333.2288269317	43733186.995125	16571540.7322983	3624811.1209593583	69241928.18859875	14100729.630597528	29231858.25072178	100027036.71118507	40218478.2074792	0.230921228958619	-2.11453	0.019011953213963	0.788888888888889	1.38333914959086	down	2-(4-Methoxyphenyl)ethyl hydrogen sulfate
80	Com_224_neg	4-Aminohippuric acid	N	C9H10N2O3	194.069	193.061	2.16452	[M-H]-	4.818	0.70999999999999996	1	C18	Benzenoids	Benzene and substituted derivatives	Benzoic acids and derivatives	"61-78-9"	HMDB0001867	D06890	-	-	2148	NC1=CC=C(C=C1)C(=O)NCC(O)=O	HSMNQINEKMPTIC-UHFFFAOYSA-N	1939895.4149932037	2964855.4576410637	247125.70036523533	340339.18400502106	1742662.432765134	7364612.193975509	950816.4757759299	1356936.432602785	416391.31716820464	14243189.68114152	2954757.773784164	7648798.51061831	1103113.0029567475	3739365.6451719697	10743739.122844791	2452448.0027423096	4059148.2879596073	27414423.931459725	6015964.569115255	0.239483610898452	-2.062	0.00448255112515505	0.866666666666667	1.65879339138076	down	4-Aminohippuric acid
81	Com_2262_neg	Mansouramycin B	N	C11H9ClN2O2	236.035	235.028	0.9528	[M-H]-	5.227	0.68000000000000005	2	C18	Organoheterocyclic compounds	Isoquinolines and derivatives	Isoquinoline quinones	-	-	-	-	-	-	CC1=CC2=C(C=N1)C(=O)C(=C(C2=O)Cl)NC	FPHREBMISNGXBB-UHFFFAOYSA-N	25520273.697724216	43036177.534288116	6437124.927853062	6615980.620505353	7960116.070815667	56887230.27822464	5946448.648649847	15253841.307988493	4320989.870891578	32550069.34793661	6835084.214921111	36888547.82560705	72983923.93319626	11254842.031637821	35008631.973898925	16913116.14788307	79205179.12833646	183157488.606332	74726727.19113997	0.347731865083567	-1.52395	0.0290432015440567	0.80000000000000004	1.11394144535653	down	Mansouramycin B
82	Com_2278_neg	2,3-Bis(p-hydroxyphenyl)acrylonitrile	N	C15H11NO2	237.079	236.072	3.16349	[M-H]-	11.914	-	3	C18	Phenylpropanoids and polyketides	Stilbenes	-	-	-	C14903	-	-	-	C1=CC(=CC=C1C=C(C#N)C2=CC=C(C=C2)O)O	UAUCPJKNJJZFOE-UKTHLTGXSA-N	4446885.442283595	8727854.996107636	4755492.932136241	1255655.379128995	3010950.137550707	1385726.1379758217	3923079.447218487	4222953.140882304	81051.81297323458	14811420.716507606	2810106.8427666775	15847346.581715856	7095964.298431784	3397229.2169917193	14674045.31643799	3755288.4086633483	23260427.83953859	24890996.424111534	26952219.257479403	0.257056935710587	-1.95984	0.0131215972418576	0.811111111111111	1.44056825648636	down	2,3-Bis(p-hydroxyphenyl)acrylonitrile
83	Com_2284_neg	7-Chloro-L-tryptophan	N	C11H11ClN2O2	238.051	237.044	1.15768	[M-H]-	5.18	0.78000000000000003	2	C18	Organoheterocyclic compounds	Indoles and derivatives	Indolyl carboxylic acids and derivatives	-	-	C19687	map00404;map01130	-	-	C1=CC2=C(C(=C1)Cl)NC=C2CC(C(=O)O)N	DMQFGLHRDFQKNR-VIFPVBQESA-N	67397436.37993719	109328974.66262345	17617489.33434432	17240795.76702476	27757812.90965999	110643003.25266728	27886851.683992166	41505748.1097737	17531597.750941698	111927366.55210653	22186648.908961326	117959757.9198868	181847746.9367451	52390907.25260485	96423880.29540116	40573944.88055425	218557364.35055655	328799428.57563186	170151398.3107198	0.362058886753972	-1.4657	0.0126690755911642	0.833333333333333	1.10613040697697	down	7-Chloro-L-tryptophan
84	Com_2311_neg	2,8-Quinolinediol 2-sulfate	N	C9H7NO5S	241.004	239.997	0.19899	[M-H]-	5.249	-	3	C18	Organoheterocyclic compounds	Quinolines and derivatives	Quinolones and derivatives	"-"	HMDB0240657	-	-	-	129672163	OC1=CC=CC2=C1N=C(OS(O)(=O)=O)C=C2	YMKOHJHPMVDCRW-UHFFFAOYSA-N	13519051.081550986	106358938.96767455	1927343878.7916458	54639539.87781808	3122188.8862022846	40859040.95028199	60143626.84349687	48580425.86071896	8873102.270352656	308388709.95232075	71456722.24071994	374966281.3421508	362815051.0643649	33587206.88132056	1317811933.1242876	538115351.8921639	1519740234.345949	1883938000.750412	1416620368.1695871	0.321297020351427	-1.63802	0.00662314549842365	0.822222222222222	1.27443207997846	down	2,8-Quinolinediol 2-sulfate
85	Com_2317_neg	Creatinine aspartate	N	C8H10N4O5	242.065	241.057	1.83613	[M-H]-	5.813	-	3	C18	Organic acids and derivatives	Carboxylic acids and derivatives	Amino acids, peptides, and analogues	"-"	HMDB0250526	-	-	-	129729445	CN1C(N)=NC(=O)C11OC(=O)CC(N)C(=O)O1	QOEACSSLKSYGRF-UHFFFAOYSA-N	1881659.1883449242	7655548.094283721	1702872.7314717271	2386873.770019444	3870756.636008039	11573015.574411536	6984826.14918545	1373167.7339802932	2263158.129954416	15504939.237510605	3393319.4953190414	42580612.11181235	13890922.172412423	8851482.113220038	21447259.862130385	32029962.501432452	69958200.83986714	22254513.347237147	64087182.79800145	0.150007916721246	-2.73689	0.000188049018514744	0.944444444444444	1.75761152928902	down	Creatinine aspartate
86	Com_2330_neg	2,6,10-Trimethyldodecanoic acid	N	C15H30O2	242.225	241.217	0.1134	[M-H]-	7.562	0.72999999999999998	2	C18	Lipids and lipid-like molecules	Prenol lipids	Sesquiterpenoids	"168254-98-6"	HMDB0041588	-	-	-	15765185	CCC(C)CCCC(C)CCCC(C)C(O)=O	QSRPPMDQXUXZAD-UHFFFAOYSA-N	355349.13932402566	107807.34786673776	489398.86284887424	1237045.9071097334	1987124.045859505	1523713.646290787	1233669.7383101915	1135058.553392968	1781628.6411637035	6520999.924620444	686137.0550306587	2755050.2107048305	6702830.014991397	453907.1804643415	1608291.3818832303	2334607.2071746467	2443304.1205629082	9030306.888409406	6201282.082795163	0.282556960665794	-1.82339	0.0178648397457589	0.833333333333333	1.41876117918709	down	2,6,10-Trimethyldodecanoic acid
87	Com_2342_neg	Pandangolide 1	N	C12H20O5	244.131	243.124	0.42392	[M-H]-	5.546	0.83999999999999997	2	C18	Phenylpropanoids and polyketides	Macrolides and analogues	-	-	-	-	-	-	-	CC1CCCCCC(C(=O)C(CC(=O)O1)O)O	LSLSZASQWJAEHT-LPEHRKFASA-N	58994873.74092086	66808144.86804508	7596416.919369768	18421285.92374728	31660071.49063065	62593437.68501609	34085480.53535886	35720253.12190299	11556263.384248447	24288088.820686523	40237114.4796314	300391194.0248339	28622495.486681852	350707316.947308	885021290.2120318	26607898.38405371	125157465.96427503	143632442.2664285	62100372.95251463	0.183120754747545	-2.44913	0.0217005880897473	0.744444444444444	1.0779568175445	down	Pandangolide 1
88	Com_234_neg	Tyrosol	N	C8H10O2	138.068	197.082	2.59604	[M+CH3COOH-H]-	5.819	0.57999999999999996	1	C18	Benzenoids	Phenols	Tyrosols and derivatives	"501-94-0"	HMDB0004284	C06044	map00350	-	10393	OCCC1=CC=C(O)C=C1	YCCILVSKPBXVIP-UHFFFAOYSA-N	18978931.76763481	34839875.08768588	883056.8794841323	2942410.8030308094	5592050.252666189	25027581.718212344	3951502.2230834053	12019562.049117865	3379388.8672818635	26498185.734352816	5752333.065693188	21509442.740557652	19236828.310965598	69983922.88209778	63285720.54442105	7829294.767277858	42316504.2824534	83375754.0707168	35683515.238243036	0.318456953987122	-1.65083	0.0128496975039458	0.855555555555556	1.61679174491313	down	Tyrosol
89	Com_2351_neg	4-Methoxyindoxyl sulfate	N	C9H11NO5S	245.036	244.029	0.23708	[M-H]-	4.809	-	3	C18	-	-	-	"-"	HMDB0304935	-	-	-	-	COC1=CC2=C(NCC2OS(O)(=O)=O)C=C1	IBLCRTNVHXHBPT-UHFFFAOYSA-N	6032422.025354451	11499806.063792316	6964565.743354063	6653384.887756975	3869499.8969174298	9544005.974543978	6893376.164906454	9538100.699950567	1536987.59576595	40882827.13444874	6321764.690477142	26057306.941766888	27690497.885296896	9866702.006548205	164486338.55846485	27086850.501494426	54168702.68486614	223803713.82431546	89760534.54384112	0.103682359048415	-3.26976	0.000470738428732668	0.922222222222222	1.34983377846471	down	4-Methoxyindoxyl sulfate
90	Com_2357_neg	3-(3-Hydroxyphenyl)propionic acid sulfate	N	C9H10O6S	246.02	245.013	0.35266	[M-H]-	5.221	0.68000000000000005	2	C18	Organic acids and derivatives	Organic sulfuric acids and derivatives	Arylsulfates	-	-	-	-	-	-	O=C(O)CCC=1C=CC=C(OS(=O)(=O)O)C1	IQWLPDPKVFZEOK-UHFFFAOYSA-N	80412899.78700067	133179299.6442181	58687888.63616247	42195594.33961335	39461976.5298285	167185107.17359743	63534371.24469234	52445392.210744396	21087888.461193655	215244520.74271798	38077475.41315249	521328137.8897018	200170126.34517837	143466133.71029845	436683509.0627019	119722361.29559949	704968307.4608282	1527691461.4383433	491602683.53440654	0.16624919640302	-2.58858	0.00145160570895491	0.877777777777778	1.27208610839771	down	3-(3-Hydroxyphenyl)propionic acid sulfate
91	Com_2369_neg	5-Methoxysalicylic acid sulfate	N	C8H8O7S	247.999	246.992	0.99003	[M-H]-	4.997	0.83999999999999997	2	C18	-	-	-	-	-	-	-	-	-	O=C(O)C1=CC(OC)=CC=C1OS(=O)(=O)O	USGMFIFZEBFKML-UHFFFAOYSA-N	472653552.25276273	522889415.5411837	139592085.00634193	173952384.99266082	185288850.4294449	1317392998.071059	102361394.21341026	294435654.8143625	62887265.63137075	945542457.9660168	131819113.30432291	845198164.5056561	369838636.9883666	200476604.40394253	807657985.3367232	392261416.5070764	1708158783.578391	3591535731.3611083	1317720994.6390116	0.35255814234445	-1.50407	0.03341858649713	0.777777777777778	1.21087	down	5-Methoxysalicylic acid sulfate
92	Com_2370_neg	1,1-Bis(4-chlorophenyl)ethylene	N	C14H10Cl2	248.016	247.008	1.95763	[M-H]-	5.217	-	3	C18	Benzenoids	Benzene and substituted derivatives	Diphenylmethanes	"-"	HMDB0250898	C06642	-	-	94775	ClC1=CC=C(C=C1)C(=C)C1=CC=C(Cl)C=C1	IEAUXBMXWDAYID-UHFFFAOYSA-N	1881213.1476266107	3806688.547148731	1044772.1545412695	1253204.337615136	593796.7072682736	6157291.6724463245	1280310.219499801	1580750.9549560465	240676.9376101355	7530372.1480871895	796520.2960230833	21037400.24818898	14513106.789968368	5857318.078209272	18789092.319270965	5317905.519726675	30311372.845625285	67126943.51073833	34590680.34923872	0.0962778181202893	-3.37665	0.000502961065300773	0.90000000000000002	1.13469255717542	down	1,1-Bis(4-chlorophenyl)ethylene
93	Com_2378_neg	Hydroxymethoxyphenylcarboxylic acid-O-sulphate	N	C8H10O7S	250.015	249.008	0.56528	[M-H]-	4.89	-	3	C18	Benzenoids	Phenols	Methoxyphenols	"-"	HMDB0060000	-	-	-	124202111	COC1=CC(O)=C(C=C1)C(O)OS(O)(=O)=O	DCXMBZPFKOPATQ-UHFFFAOYSA-N	5704602.706497085	27186348.973518066	12757568.35214801	1229373.5177942521	2721601.754765881	33644715.136407465	1463733.1385743322	10115278.899927504	2742341.982618064	42999156.02082474	2937989.833503964	24545219.61608057	9714177.871718382	5545504.07884536	29571512.3688386	9678357.769699996	35299222.73897623	142502467.27127686	45576468.165772974	0.311181098166795	-1.68417	0.0390908955972666	0.766666666666667	1.5287170452926	down	Hydroxymethoxyphenylcarboxylic acid-O-sulphate
94	Com_2380_neg	3-(5'-Methylthio)pentylmalic acid	N	C10H18O5S	250.088	249.08	0.83814	[M-H]-	5.713	0.68999999999999995	2	C18	Organic acids and derivatives	Hydroxy acids and derivatives	Medium-chain hydroxy acids and derivatives	-	HMDB0304110	C17223	map01210;map00966	-	-	CSCCCCCC(C(C(=O)O)O)C(=O)O	YBISUHXEJDGADQ-UHFFFAOYSA-N	20274297.112729035	62304748.77200505	26273592.454971835	13827068.794557745	9031339.083398564	62975288.61082614	10503984.420498442	13378558.30734834	5747790.405074641	70778788.33011399	14709297.603805954	74394526.44486016	71381483.33673757	20903063.691606544	95289870.49938007	24035640.404643096	126361530.08511238	170202299.9492447	102106353.09790754	0.323620830406172	-1.62762	0.00609896855080814	0.888888888888889	1.00309185751283	down	3-(5'-Methylthio)pentylmalic acid
95	Com_2406_neg	Neopterin	N	C9H11N5O4	253.081	252.074	0.79699	[M-H]-	6.114	0.68999999999999995	2	C18	Organoheterocyclic compounds	Pteridines and derivatives	Pterins and derivatives	-	HMDB0000845	C05926	map00790	-	-	C1=C(N=C2C(=O)NC(=NC2=N1)N)C(C(CO)O)O	BMQYVXCPAOLZOK-XINAWCOVSA-N	376493.62179066736	5849503.371888315	10452491.462920018	1133609.1415418228	1196069.7600285613	111101.24538812418	4333658.172670311	1750772.8490832318	1081930.9181045091	7659775.802204801	224576.6940017452	10315202.005997995	9501272.037082577	7075280.467317809	11362573.029611325	6426747.307356164	12363485.180822626	10849191.773562355	5256682.942779762	0.360416274958371	-1.47226	0.0306890315931611	0.833333333333333	1.50883128639928	down	Neopterin
96	Com_2408_neg	1-Carboxyethyltyrosine	N	C12H15NO5	253.095	252.088	0.7225	[M-H]-	5.301	0.54000000000000004	2	C18	Organic acids and derivatives	Carboxylic acids and derivatives	Amino acids, peptides, and analogues	"-"	HMDB0242159	-	-	-	146171371	[H]C(C)(N[C@@]([H])(CC1=CC=C(O)C=C1)C(O)=O)C(O)=O	PSDIFPFBXWPVJN-MHPPCMCBSA-N	7583552.892695937	27284578.25541628	1521148.2887560423	3025322.497028734	8579296.546553867	5701486.371972909	15449746.50919912	34794967.552847065	5063948.640587601	20160287.964837924	15964273.130679429	35293611.528719254	7013013.005370261	14118748.899662139	27675596.46537853	9517910.478005582	23859996.01443362	21931672.917415343	27405530.833714336	0.596803122605393	-0.744673	0.0455227415014169	0.766666666666667	1.15791162746282	down	1-Carboxyethyltyrosine
97	Com_2409_neg	Imidazole citrate	N	C9H6N2O7	254.018	253.01	1.74403	[M-H]-	1.355	-	3	C18	Organic acids and derivatives	Carboxylic acids and derivatives	Tricarboxylic acids and derivatives	"-"	HMDB0253417	-	-	-	129668652	OC12CC(=O)ON3C=C(OC(=O)C1)N=C3OC2=O	VYKJZGXZKPUALN-UHFFFAOYSA-N	38205828.65924359	77750306.65903382	2847863779.545832	37664675.75831777	38098950.80427866	16744620.227315212	23652363.602534596	81582755.06320688	16316669.824324897	16193528.453254908	33428670.690685123	57384161.890953705	257692.9550904845	24888015.711087223	75971.84801452637	1109612.1375825903	9719687.202979388	7860700.309896116	18195791.133824706	20.8792957599223	4.38400114679507	0.0163940482568167	0.844444444444444	1.82185724866041	up	Imidazole citrate
98	Com_2419_neg	9-Fluorenylmethyl carbazate	N	C15H14N2O2	254.106	253.099	1.11232	[M-H]-	5.732	-	3	C18	Benzenoids	Fluorenes	-	"35661-51-9"	HMDB0247593	-	-	-	161883	NNC(=O)OCC1C2=CC=CC=C2C2=CC=CC=C12	YGCGPEUVGHDMLO-UHFFFAOYSA-N	407916.79710912844	5397897.5204712255	10839954.799746417	1655116.600413339	1617355.733799255	7586835.007362711	623253.384518136	2123319.417680893	3858236.076997952	40693501.27905209	1742954.6386552716	3032572.9113524216	25932426.161706034	11857302.26540162	16954825.514115155	2792439.6833280097	14038589.302067317	5064714.757249591	30839433.415132638	0.247794572611861	-2.01278	0.0139146608162967	0.822222222222222	1.31134635001859	down	9-Fluorenylmethyl carbazate
99	Com_2423_neg	(+)-Setoclavine	N	C16H18N2O	254.142	253.135	0.30132	[M-H]-	5.89	-	3	C18	Alkaloids and derivatives	Ergoline and derivatives	Clavines and derivatives	"519-12-0"	HMDB0033428	-	-	-	10060886	CN1CC(C)(O)C=C2C1CC1=CNC3=CC=CC2=C13	BGVUWLLRNRBDAY-UHFFFAOYSA-N	2212330.0917355632	5577631.48264204	18298589.436932184	2972908.321665147	850236.7720613155	12068309.167316297	314521.87933331233	2414671.414214379	4931022.057031597	151287205.30397955	3005994.668276809	14140113.586630784	33520949.951415777	9150094.880438305	59686744.23760173	3496396.1042781333	37434597.36130541	19817461.810712915	141598427.91988772	0.116574450466131	-3.10068	0.00393235562995327	0.877777777777778	1.27812311398548	down	(+)-Setoclavine
100	Com_2430_neg	Ascorbic acid 2-sulfate	N	C6H8O9S	255.989	254.982	0.05074	[M-H]-	1.439	-	3	C18	Organoheterocyclic compounds	Dihydrofurans	Furanones	"37627-95-5"	HMDB0060649	-	-	-	54676864	[H][C@@]1(OC(=O)C(OS(O)(=O)=O)=C1O)[C@@H](O)CO	XDBMXUKHMOFBPJ-ZAFYKAAXSA-N	116480827.0528434	91266272.69575505	132860990.06491618	16803948.48713941	48205821.34366041	208005798.07701924	10667137.388724234	31049820.677754257	11402166.676221816	212424906.7425634	13640537.551247029	141285910.963562	645379580.4737415	79785784.0803299	414324416.9333537	91566401.39017469	467962395.4169788	989817667.3997755	265685182.470623	0.223014354296161	-2.16479	0.0150320752315583	0.833333333333333	1.1205021601915	down	Ascorbic acid 2-sulfate
101	Com_2433_neg	Ethofumesate-2-keto	N	C11H12O5S	256.041	255.033	0.93095	[M-H]-	5.329	0.67000000000000004	2	C18	Organoheterocyclic compounds	Benzofurans	-	"26244-33-7"	-	-	-	-	-	CC1(C2=C(C=CC(=C2)OS(=O)(=O)C)OC1=O)C	CXWYCAYNZXSHTF-UHFFFAOYSA-N	7349975.453813102	5310612.451748098	2419024.9741072813	965460.2928810663	1801572.1744604292	24517973.069293447	1143283.964786428	6142384.808829838	1635868.8196201616	12432173.976912988	3303872.0179020446	24807906.04150795	1108370.9925386813	4814894.088517563	20477243.97793798	4666560.346048998	44992487.63167396	54518408.29545159	12342316.676068064	0.310603415892698	-1.68685	0.0420755580376617	0.744444444444444	1.21103971061938	down	Ethofumesate-2-keto
102	Com_2453_neg	4-[(3-oxobutanoyl)amino]benzenesulfonate	N	C10H11NO5S	257.036	256.029	0.82732	[M-H]-	4.967	-	3	C18	Benzenoids	Benzene and substituted derivatives	Benzenesulfonic acids and derivatives	"6199-95-7"	-	-	-	-	172537	O=C(NC1=CC=C(C=C1)S(=O)(=O)O)CC(=O)C	GRLSWESXIFWOBF-UHFFFAOYSA-N	48817629.46948342	69139608.15278624	59801844.387461476	8601243.69013763	11397908.160727343	76228033.54319222	15577264.08143666	38786489.7331842	12182128.156444611	106636687.64036575	18487225.67980898	56032514.332442895	229084355.1887934	22675363.70216627	166770025.46166494	46649860.84262573	192704692.9304349	296176775.1792723	169754986.4091573	0.289944085813218	-1.78615	0.0127933309299058	0.811111111111111	1.78407548498294	down	4-[(3-oxobutanoyl)amino]benzenesulfonate
103	Com_2454_neg	Validamine 7-phosphate	N	C7H16NO7P	257.066	256.059	1.22979	[M-H]-	1.407	0.68000000000000005	2	C18	Organic oxygen compounds	Organooxygen compounds	Alcohols and polyols	-	-	C21216	map00525;map01130	-	-	C1C(C(C(C(C1N)O)O)O)COP(=O)(O)O	WTRFKFAOQHUCRP-UOYQFSTFSA-N	30836030.350243915	61961773.110751696	78493413.86101222	21574851.263779283	129142699.59973478	94126283.21850029	23929014.6126655	42003728.33855615	11242616.93268168	133637677.76286326	31910910.335502476	705288982.9568294	1425597684.1079931	2125199313.6802065	2334670492.8413076	94333980.45697173	256662755.71291935	427213689.11949986	336536055.09798455	0.0696377956971822	-3.84399	0.00071813604894851	0.933333333333333	2.13580206371551	down	Validamine 7-phosphate
104	Com_2466_neg	TETRADECANEDIOIC ACID	N	C14H26O4	258.183	257.176	0.75876	[M-H]-	6.754	0.79000000000000004	2	C18	Lipids and lipid-like molecules	Fatty Acyls	Fatty acids and conjugates	"821-38-5"	HMDB0000872	-	-	LMFA01170018	-	C(CCCCCCC(=O)O)CCCCCC(=O)O	HQHCYKULIHKCEB-UHFFFAOYSA-N	29283555.21150109	67036817.37746609	16616254.94153104	1783473.1881444834	5543852.889450859	41456338.690815896	2950727.0489491937	12412152.221493896	962843.4030324891	65469622.24878732	8250197.405293204	40295413.38605977	68409293.38613251	32602427.037344623	101466562.68034464	1685876.8993541878	102042025.26340957	183812270.13989654	73678552.13122351	0.291906938785988	-1.77642	0.0390490720914604	0.80000000000000004	1.0871927326912	down	TETRADECANEDIOIC ACID
105	Com_2470_neg	Hippuric acid sulfate	N	C9H9NO6S	259.015	258.008	0.95306	[M-H]-	4.876	-	3	C18	-	-	-	"-"	HMDB0304910	-	-	-	129776882	OS(=O)(=O)OC(=O)CNC(=O)C1=CC=CC=C1	JZLRVHCBEJSYSI-UHFFFAOYSA-N	2764265.7376390668	6103061.659102937	15805854.865965946	26446198.96602375	1664246.6409047104	6161419.756137882	9869672.320343751	10881208.320921168	1557102.8420299492	34257865.19242029	5280037.673798812	13898993.574848503	84210106.28861462	1741537.2601728167	81620820.67706697	13682770.442272972	37147592.16351125	128728366.03892924	150230597.92092928	0.163909514981513	-2.60903	0.0164007510407352	0.811111111111111	1.02843749871173	down	Hippuric acid sulfate
106	Com_2479_neg	D-Glucose 6-sulfate	N	C6H12O9S	260.02	259.013	1.02542	[M-H]-	1.359	0.79000000000000004	2	C18	Organic oxygen compounds	Organooxygen compounds	Carbohydrates and carbohydrate conjugates	-	-	C02827	-	-	-	C(C1C(C(C(C(O1)O)O)O)O)OS(=O)(=O)O	OKUVUONOJCDUJY-GASJEMHNSA-N	51281449.79927523	97382307.63311283	73065949.18194021	27176798.110701624	55325230.41018672	109881759.20697738	35275015.59568493	35832318.268070206	24763733.788405377	184595814.11792487	2542082.7892086096	437711509.6806637	370179676.5625269	525684128.2800847	478476257.0790469	59615525.19143981	265023009.91163927	507611111.0466684	265443657.4043444	0.182974156606349	-2.45029	0.0371247525056685	0.866666666666667	1.47333512684359	down	D-Glucose 6-sulfate
107	Com_2480_neg	Phorbazole D	N	C13H9ClN2O2	260.035	259.028	1.63106	[M-H]-	5.502	0.65000000000000002	2	C18	Organoheterocyclic compounds	Azoles	Oxazoles	-	-	-	-	-	-	C1=CC(=CC=C1C2=CN=C(O2)C3=C(C=CN3)Cl)O	JQSMGNPPNLFIHR-UHFFFAOYSA-N	32397526.224219736	54600908.11489034	31202501.37944137	14312420.495669745	18310454.73294948	61617314.848779	9801063.734218508	31016258.183161497	6466520.527842227	87857758.46033026	18592334.437105466	82423303.59474638	76499915.65978324	17948720.80153732	162207903.12124488	33662648.89397923	115933036.2072423	340401290.6481662	130182999.0529734	0.270789729081373	-1.88476	0.00809847745084259	0.855555555555556	1.16753201161659	down	Phorbazole D
108	Com_2486_neg	2,9-Epoxylacta	N	C15H16O4	260.105	259.098	1.00029	[M-H]-	5.811	0.57999999999999996	2	C18	Lipids and lipid-like molecules	Prenol lipids	Terpene lactones	-	-	-	-	-	-	CC1=CC2=C(COC2=O)C(=O)C34C1(O3)CC(C4)(C)C	GAHRBGRFTWEZNA-CABCVRRESA-N	46578444.11177609	62214385.29719735	4104634.6357317963	40296858.05982662	53239593.475820914	63385481.323495485	51676630.96878398	65591964.61248621	11309080.633266497	21546818.146815956	9943176.161589729	42795219.484430656	1504621.119292807	6663316.004529315	14822331.24086076	4860041.037590385	17622512.703627974	49107780.002362646	15501084.332736408	2.40099179415906	1.26363047289517	0.0420885275294371	0.80000000000000004	1.24285584037946	up	2,9-Epoxylacta
109	Com_2492_neg	5alpha-Androstane	N	C19H32	260.25	259.243	0.15144	[M-H]-	9.872	0.67000000000000004	2	C18	Lipids and lipid-like molecules	Steroids and steroid derivatives	Androstane steroids	"-"	HMDB0247011	C01554	-	LMST02020056	123412	CC12CCCC1C1CCC3CCCCC3(C)C1CC2	QZLYKIGBANMMBK-UHFFFAOYSA-N	1773601.0120511756	9063458.539802102	11857868.865678906	1052828.8806112197	4290674.8490574695	8174457.601969177	2539937.991555693	5662749.36046728	1789935.6614441818	12925363.484107502	1617223.0547063278	8888895.663767962	34838081.236101635	18863783.480608366	39771894.96600404	5462281.133212611	17320567.434240814	8031724.231428789	5816065.364190059	0.334380853576239	-1.58044	0.0230973162484143	0.777777777777778	1.64732966080062	down	5alpha-Androstane
110	Com_2495_neg	Sulfotyrosine	N	C9H11NO6S	261.031	260.024	0.99466	[M-H]-	2.729	0.68999999999999995	2	C18	Organic acids and derivatives	Carboxylic acids and derivatives	Amino acids, peptides, and analogues	-	HMDB0155722	-	-	-	-	C1=CC(=CC=C1CC(C(=O)O)N)OS(=O)(=O)O	CIQHWLTYGMYQQR-QMMMGPOBSA-N	17347537.26343668	17334306.810729325	2071666.3175975487	11392405.21228185	54547805.11081156	36114512.45908728	27902376.405191217	24469640.380281214	16114297.003618822	13709108.979909522	13084491.773784835	228320495.36429834	36317239.56673418	294106764.0641604	760257550.8691392	21454042.789411105	81911934.64516456	45829069.811131336	25094539.73192019	0.151522604592678	-2.7224	0.0349762035556639	0.744444444444444	1.47201392678505	down	Sulfotyrosine
111	Com_250_neg	Indolelactic acid	N	C11H11NO3	205.074	204.066	1.27068	[M-H]-	5.615	0.98999999999999999	1	C18	Organoheterocyclic compounds	Indoles and derivatives	Indolyl carboxylic acids and derivatives	"1821-52-9"	HMDB0000671	C02043	map00380	-	676157	O[C@@H](CC1=CNC2=C1C=CC=C2)C(O)=O	XGILAAMKEQUXLS-JTQLQIEISA-N	69409796.68400341	68434255.54210882	13036409.617184278	19026099.21874882	16511216.881361943	94179187.92510118	13217487.416870596	37334216.27658753	11319365.076049205	78361746.34326613	27453971.834312804	93232660.87758122	95417716.92540963	42108847.41897201	158696072.34174588	32873871.88722538	92766997.20600165	269031142.8441714	149466548.67304042	0.366092488605204	-1.44972	0.00802724618339074	0.844444444444444	1.1709268822099	down	Indolelactic acid
112	Com_2517_neg	Epinephrine 3-sulfate	N	C9H13NO6S	263.046	262.039	1.1154	[M-H]-	4.873	-	3	C18	Organic acids and derivatives	Organic sulfuric acids and derivatives	Arylsulfates	"-"	HMDB0240733	-	-	-	22634790	CNCC(O)C1=CC(OS(O)(=O)=O)=C(O)C=C1	UVOUYHHCKBJLOS-UHFFFAOYSA-N	3121495.5839401614	12246980.469759073	7183229.721632128	1776055.123706764	2167558.143684938	5492032.964053549	2929981.8262606673	3483655.762853729	1900885.0284172702	26185109.44756011	4165709.084820438	22003137.04424487	23137548.56292006	8038757.881934831	40782056.363334805	5205785.907866378	10930028.805650484	31012246.572160766	26601274.20483411	0.226090511805295	-2.14503	0.000422465445603505	0.911111111111111	1.03003897897225	down	Epinephrine 3-sulfate
113	Com_2525_neg	3-Methoxy-4-hydroxyphenylethyleneglycol sulfate	N	C9H12O7S	264.03	263.023	1.2382	[M-H]-	2.387	-	3	C18	Organic acids and derivatives	Organic sulfuric acids and derivatives	Arylsulfates	"3415-67-6"	HMDB0000559	-	-	-	4183	COC1=C(OS(O)(=O)=O)C=CC(=C1)C(O)CO	WUFPNASKMLJSND-UHFFFAOYSA-N	69251472.04923762	70476428.03241757	28493562.07184008	14468595.314262899	12648255.985303646	86507294.73773962	6903366.423819444	47369495.786486305	25625397.32950676	108372518.19450921	15683165.63663039	50820283.20570897	122404309.00811864	40162431.7327243	126618451.40636182	34988956.14089632	205910169.01793885	335437415.1418331	139291383.1500223	0.340714885581629	-1.55336	0.0227231346929698	0.811111111111111	1.2501119502167	down	3-Methoxy-4-hydroxyphenylethyleneglycol sulfate
114	Com_2530_neg	3-(6'-Methylthio)hexylmalic acid	N	C11H20O5S	264.103	263.096	1.67447	[M-H]-	5.706	0.72999999999999998	2	C18	Organic acids and derivatives	Hydroxy acids and derivatives	Medium-chain hydroxy acids and derivatives	-	HMDB0304111	C17227	map01210;map00966	-	-	CSCCCCCCC(C(C(=O)O)O)C(=O)O	LQQZHLHCFSCJCU-UHFFFAOYSA-N	10158206.802317224	35037003.68464763	12964937.40943567	5136678.7818460325	8876576.27195554	42063079.189351335	30183689.265342142	6527228.249732743	7654292.1740438985	146346111.97199884	14825397.223792799	161607002.76338136	118099889.42211613	78930289.20574982	135259049.16561803	68030896.04511589	685248431.4246776	359334547.7129723	434176844.59592265	0.0800342552760482	-3.64324	4.79237613777053e-05	0.966666666666667	1.26145870153938	down	3-(6'-Methylthio)hexylmalic acid
115	Com_2544_neg	Glucose 3-hydroxybutyrate	N	C10H18O8	266.1	265.093	0.88599	[M-H]-	4.739	0.64000000000000001	2	C18	Organic oxygen compounds	Organooxygen compounds	Carbohydrates and carbohydrate conjugates	"-"	HMDB0252771	-	-	-	-	CCC(O)C(=O)OC(C(O)C=O)C(O)C(O)CO	HIBYJNNRFVMMRN-UHFFFAOYSA-N	79906382.81132762	130304286.1438413	3910165.6840642183	40493247.21659801	72854102.14164616	114456589.53805484	90407508.64265437	117911786.26363105	28459628.354886055	35673869.89971149	23148113.914397188	85262525.23201847	1330067.556652774	9263248.637457594	9520127.96375963	1025082.9222569162	10005123.76225452	2188815.5970022758	9506392.875153499	4.03435496201821	2.01233802480713	0.00525283385637857	0.866666666666667	1.03691070596873	up	Glucose 3-hydroxybutyrate
116	Com_2545_neg	Glucose butyrate	N	C10H18O8	266.1	265.092	2.93108	[M-H]-	5.693	-	3	C18	Lipids and lipid-like molecules	Fatty Acyls	Fatty acyl glycosides	"-"	HMDB0252773	-	-	-	-	CCCC(=O)OC1(O)OC(CO)C(O)C(O)C1O	NPVZHUASLJAQRR-UHFFFAOYSA-N	1337781.2438228563	1895136.9071078224	370245.9639997969	727671.281659135	1255541.1591179476	3092786.240289131	2355009.560279428	1582667.2140243612	570170.0782592457	5579335.45788061	989625.3662858157	8585905.025971774	5434289.356820255	3892860.965614213	3834594.062303046	2768522.4490793473	30449482.94325888	19170246.6552731	20490177.885666	0.144792006787061	-2.78795	0.00077230828933333	0.922222222222222	1.81086200254685	down	Glucose butyrate
117	Com_2557_neg	(7S)-Hydroprene	N	C17H30O2	266.225	265.217	0.68761	[M-H]-	9.572	0.88	2	C18	Lipids and lipid-like molecules	Prenol lipids	Sesquiterpenoids	-	-	-	-	-	-	CCOC(=O)C=C(C)C=CCC(C)CCCC(C)C	FYQGBXGJFWXIPP-OJROSNHMSA-N	19435945.268638086	42373739.777243406	2173734.223219608	3641127.2712169588	19473003.64986175	18957888.49361969	14682164.61527804	29381400.765602812	12614726.564089017	1515862.169330435	8898417.413545044	22704997.44430529	4133470.016709873	2563374.9283100087	9679506.557531845	1129043.5779428997	8016808.975864622	8751705.46194628	6302539.242107622	2.45353789954297	1.29486355673746	0.0468276651085116	0.777777777777778	1.04269277213548	up	(7S)-Hydroprene
118	Com_2560_neg	Neuraminic acid	N	C9H17NO8	267.095	266.088	0.7153	[M-H]-	1.399	-	3	C18	Lipids and lipid-like molecules	Fatty Acyls	Fatty acid esters	"114-04-5"	HMDB0000830	C06469	-	-	513472	N[C@@H]1[C@@H](O)C[C@](O)(O[C@H]1[C@H](O)[C@H](O)CO)C(O)=O	CERZMXAJYMMUDR-YOQZMRDMSA-N	3962210.343014776	27521076.68425281	11408739.830583964	10884894.361558758	52539907.781001925	11222907.758121526	31265096.90724781	7147028.862646686	5992613.18407741	47544052.00041637	1559106.2466848004	151256000.00028095	199510431.53607118	177127771.5647927	455805114.9112192	10239271.021334628	42262609.65391073	61720485.93872295	110467540.45716354	0.14309295923578	-2.80498	0.0233029721728435	0.811111111111111	1.19076442967361	down	Neuraminic acid
119	Com_2566_neg	formycin b	N	C10H12N4O5	268.081	267.073	2.56068	[M-H]-	1.452	0.95999999999999996	2	C18	Organic oxygen compounds	Organooxygen compounds	Carbohydrates and carbohydrate conjugates	-	HMDB0252449	-	-	-	-	C1=NC2=C(NN=C2C(=O)N1)C3C(C(C(O3)CO)O)O	MTCJZZBQNCXKAP-KSYZLYKTSA-N	321901585.7616953	712628234.9549768	65476667.84627508	275818946.8069773	347570893.0537547	296795876.9121668	465144156.6987237	405728881.9052414	164290396.28162178	322112336.50546914	127998357.7764955	507790623.95460534	49511331.885191254	110796569.69670811	65967169.32775111	41629957.57161654	96318067.50509702	49397589.59866684	156709794.34975716	2.22141667534219	1.15148002731454	0.0124274353890083	0.80000000000000004	1.72369416693645	up	formycin b
120	Com_2577_neg	Altiloxin A	N	C15H24O4	268.167	267.16	1.02662	[M-H]-	6.135	0.60999999999999999	2	C18	Organoheterocyclic compounds	Oxepanes	-	-	-	-	-	-	-	CC1(CCCC2(C13C(O3)CC(C2C(=O)O)(C)O)C)C	LGLGMAPTXWEBIH-HFTJKPBSSA-N	15102584.99325827	38257804.36118025	1291570.4368450756	1820831.2080464591	10388385.697371444	28893380.522191938	3744886.9380181194	10077760.411941784	1103222.7426499052	12489791.217295028	9446005.12755079	61612752.621249065	29594579.73241971	16417134.450309059	71741309.11803502	1947420.6810439944	28050759.96743097	73959853.54411073	24036292.554928213	0.373458196523029	-1.42098	0.0447506134476505	0.766666666666667	1.38537685645733	down	Altiloxin A
121	Com_2585_neg	4-Hydroxy Triamterene	N	C12H11N7O	269.103	268.094	2.76538	[M-H]-	5.607	-	3	C18	Organoheterocyclic compounds	Pteridines and derivatives	-	"-"	HMDB0246440	-	-	-	71046	NC1=NC2=C(N=C(C(N)=N2)C2=CC=C(O)C=C2)C(N)=N1	QNJVMSASTUDLGC-UHFFFAOYSA-N	7353900.878677102	12013768.361923238	1032295.9922802197	1413499.904549553	2597316.5614647935	11369478.021717343	2892749.251193745	3410145.9088113364	1793649.6341997653	10985372.231928892	1181905.1450679256	23048047.346849315	16356765.391137999	4720792.360490641	13396134.182927806	3919558.8423035	20126528.566090718	40473039.67194132	26724594.3152285	0.302934043166003	-1.72292	0.0193778462149733	0.822222222222222	1.11455944425687	down	4-Hydroxy Triamterene
122	Com_2608_neg	5-(4'-Hydroxyphenyl)-gamma-valerolactone 4'-sulfate	N	C11H12O6S	272.035	271.028	0.90841	[M-H]-	5.261	-	3	C18	Organic acids and derivatives	Organic sulfuric acids and derivatives	Arylsulfates	"-"	HMDB0240700	-	-	-	-	OS(=O)(=O)OC1=CC=C(CC2CCC(=O)O2)C=C1	HWTHTKOQADEPQM-UHFFFAOYSA-N	564306.3781287037	5190980.4545578975	1194847.6361688273	1496180.9155341678	637470.429524251	3586286.5152932475	2699982.930431067	972397.8228756868	547621.502016072	12915242.815121654	1603135.3769444823	7366042.746299961	7341349.403471249	1174168.9515309797	1376925.491245844	11570078.74480159	38923174.11696131	52478122.516833276	36917154.0156686	0.109321681449735	-3.19335	0.00388998904396232	0.866666666666667	1.59961952056244	down	5-(4'-Hydroxyphenyl)-gamma-valerolactone 4'-sulfate
123	Com_2610_neg	Dendrodoine	N	C13H12N4OS	272.073	271.065	3.67419	[M-H]-	5.6	-	3	C18	Organoheterocyclic compounds	Indoles and derivatives	Indolecarboxylic acids and derivatives	"-"	HMDB0250998	-	-	-	126514	CN(C)C1=NSC(=N1)C(=O)C1=CNC2=CC=CC=C12	XXIZLPNTFMKYIO-UHFFFAOYSA-N	1602356.1804038694	42291683.47411492	2113195.0176913054	2062518.6560696892	1566168.997135087	8494669.957639398	1825143.8846430841	22277938.39421592	729248.2886349158	11311928.896203365	7424824.875792362	13884303.917540533	67650666.89757945	3730543.7333725207	22214822.636036724	12884719.793349054	48134545.36980991	50892836.60394667	67454339.88936394	0.301655735835217	-1.72903	0.00743175687963606	0.844444444444444	1.25924283038633	down	Dendrodoine
124	Com_261_neg	1,3,7-Trimethyluric acid	N	C8H10N4O3	210.075	209.068	1.63393	[M-H]-	5.253	0.84999999999999998	1	C18	Organoheterocyclic compounds	Imidazopyrimidines	Purines and purine derivatives	"5415-44-1"	HMDB0002123	C16361	map00232;map01120	-	79437	CN1C(=O)NC2=C1C(=O)N(C)C(=O)N2C	BYXCFUMGEBZDDI-UHFFFAOYSA-N	3225466.0649451613	8967059.098236518	1948490.4255873659	2566570.9771906445	3519670.7289328994	16983323.16334255	514809.78890311957	4845956.009864251	113408.74679677706	12110828.750595476	1638465.742665398	28964424.776213747	14680295.979382219	24953271.00670956	58725080.94475206	5323151.067195503	19712093.061259806	11048008.88710259	15411590.807093007	0.246290660324929	-2.02157	0.0105525863149847	0.855555555555556	1.70443837690452	down	1,3,7-Trimethyluric acid
125	Com_2634_neg	3-Hydroxytetradecanedioic acid	N	C14H26O5	274.178	273.171	1.26072	[M-H]-	6.361	-	3	C18	Lipids and lipid-like molecules	Fatty Acyls	Fatty acids and conjugates	"73179-89-2"	HMDB0000394	-	-	LMFA01170094	20848956	OC(CCCCCCCCCCC(O)=O)CC(O)=O	CEDZIURHISELSQ-UHFFFAOYSA-N	54307493.63261828	57441508.37734783	757358.8376555832	7777064.054163475	14493112.038858453	69340089.171638	6371309.943475155	32254354.15611151	1747741.326347541	76155297.7843079	14646156.007844903	87903291.67964496	86818743.40595244	49601404.68214864	127297264.35693157	9305932.03899675	95177379.22213785	226964398.2910572	82493828.09675652	0.3172198821653	-1.65644	0.0213164368425079	0.866666666666667	1.71149578285877	down	3-Hydroxytetradecanedioic acid
126	Com_2646_neg	Dihydroferulic acid 4-O-sulfate	N	C10H12O7S	276.03	275.023	0.86274	[M-H]-	5.203	0.5	2	C18	Organic acids and derivatives	Organic sulfuric acids and derivatives	Arylsulfates	"86321-33-7"	HMDB0041724	-	-	-	187489	COC1=C(OS(O)(=O)=O)C=CC(CCC(O)=O)=C1	UMCDODPBPQMWQP-UHFFFAOYSA-N	161544575.8738353	380402238.39712363	109179379.43296576	62967482.66213094	84711166.86545628	438623656.8006906	69022396.00138344	134797661.0514799	43445704.48089412	459011442.1167882	83172023.50607036	764656339.7773724	455669525.73390716	156832969.4673178	877824945.1386381	244698949.81832212	1593233971.6457758	3688999159.5246177	918167152.9525846	0.178490881458085	-2.48608	0.00365433909173849	0.877777777777778	1.24977953311662	down	Dihydroferulic acid 4-O-sulfate
127	Com_2661_neg	Syringic acid sulfate	N	C9H10O8S	278.01	277.003	0.91915	[M-H]-	4.976	0.93000000000000005	2	C18	Benzenoids	Benzene and substituted derivatives	Benzoic acids and derivatives	-	-	-	-	-	-	O=C(O)C1=CC(OC)=C(OS(=O)(=O)O)C(OC)=C1	RUXRRHGJTRVOSL-UHFFFAOYSA-N	113895665.1493066	150767135.82796592	40959628.79743934	42970396.897196285	66655802.897908434	537451266.3408316	31408982.937046606	90500421.43118124	37380744.36566666	345759128.6757963	34739853.86863376	362334855.84884924	109976261.74177319	59834225.1473495	260745645.4811446	177542415.35282278	614472589.5511549	1214051401.8402588	604353298.4781256	0.326534524685774	-1.61469	0.0278944944891113	0.777777777777778	1.07729699923276	down	Syringic acid sulfate
128	Com_2663_neg	4',6-Dichloroflavan	N	C15H12Cl2O	278.027	277.019	0.3613	[M-H]-	5.209	-	3	C18	Phenylpropanoids and polyketides	Flavonoids	Flavans	"-"	HMDB0246639	-	-	-	126331	ClC1=CC=C(C=C1)C1CCC2=C(O1)C=CC(Cl)=C2	WDNAQQJUMPVRGM-UHFFFAOYSA-N	4379693.527035751	9051163.825486552	2984973.5648602406	1157200.409171111	1837173.6611877563	17097715.393762592	2488845.552603523	3406272.4419828635	919138.1095458239	15570625.678790145	2684153.7607417554	35298256.428082496	17522850.546323292	5877443.78393742	37732360.97668845	9703412.197788477	66104919.04671201	163248374.4386464	39239697.682036854	0.122488409318197	-3.02928	0.00117698224432828	0.90000000000000002	1.25564706294594	down	4',6-Dichloroflavan
129	Com_2664_neg	Harmol sulfate	N	C12H10N2O4S	278.036	277.028	3.09016	[M-H]-	5.205	-	3	C18	Alkaloids and derivatives	Harmala alkaloids	-	"-"	HMDB0253052	-	-	-	5488302	CC1=NC=CC2=C1NC1=C2C=CC(OS(O)(=O)=O)=C1	XOPVDDSGVTVABP-UHFFFAOYSA-N	823987.8408765673	3456605.928827658	2706204.5684691006	897878.2065881987	556543.3230488745	4536933.461666927	1222130.4284657752	910721.741999677	411610.7063689845	5766483.908239941	655892.6681401497	9744341.640940458	8128231.042449131	1719672.6666534902	12592199.78142479	3236837.619657573	27194315.774439376	50261418.491203785	18563786.419382233	0.125104841907598	-2.99879	0.00266013659508275	0.866666666666667	1.5647409502401	down	Harmol sulfate
130	Com_2668_neg	Marasmone	N	C15H18O5	278.115	277.108	1.29688	[M-H]-	5.684	0.65000000000000002	2	C18	Organoheterocyclic compounds	Furofurans	-	-	HMDB0036049	-	-	-	-	CC1(C2CC=C3COC4C3C2(C(=O)CC1O)C(=O)O4)C	GXDBSAJFXBTPQJ-UHFFFAOYSA-N	2710869.762739903	4576792.162095008	571028.4420355407	3029212.630761722	9155129.779610412	6276702.871160778	8051953.783160198	7760395.451149641	991925.4116886044	717507.4339360959	1655847.4283464865	4737379.461303006	609449.2714955008	459659.9323054673	3358825.0811809376	353968.69037626154	914054.4256954583	1459183.6624886142	606768.3349238345	3.22172492592796	1.68783332056814	0.0114273254648883	0.811111111111111	1.28810895411401	up	Marasmone
131	Com_2681_neg	Imepitoin	N	C13H14ClN3O2	279.077	278.071	1.76405	[M-H]-	5.136	-	3	C18	Benzenoids	Benzene and substituted derivatives	Halobenzenes	"188116-07-6"	HMDB0253409	-	-	-	3083511	ClC1=CC=C(C=C1)N1CC(=NC1=O)N1CCOCC1	IQHYCZKIFIHTAI-UHFFFAOYSA-N	12565058.031122347	12177265.53283952	1651584.2312077887	1216182.2322933346	1977616.1772165939	10774866.807796683	2201674.6112260506	5808729.263223371	2382548.484378901	18931685.5982028	4906889.932561631	24416969.770530943	21944077.854009435	8244936.313780067	39471126.76329772	6563161.890810294	31281716.590967838	67735745.66407086	42804513.68395558	0.211771887634749	-2.23942	0.00112887135966198	0.888888888888889	1.44294620916245	down	Imepitoin
132	Com_2684_neg	Bis(4-chlorophenyl)acetic acid	N	C14H10Cl2O2	280.006	278.999	0.22615	[M-H]-	4.969	-	3	C18	Benzenoids	Benzene and substituted derivatives	Diphenylmethanes	"-"	HMDB0249252	C06640	-	-	6730	OC(=O)C(C1=CC=C(Cl)C=C1)C1=CC=C(Cl)C=C1	YIOCIFXUGBYCJR-UHFFFAOYSA-N	4770301.2084184475	6631697.55484562	705120.4593022518	1096655.2134805392	1257818.0437076828	19203995.31986108	657849.4062986575	3601496.46506682	546900.2159216542	10763844.003734116	1496883.9681020065	15558724.673999272	5043875.229858222	2437633.180910694	15338839.461911552	6604131.837509277	30614913.76886357	59454051.78086949	22400871.59367742	0.251873977124177	-1.98923	0.0101899500578526	0.833333333333333	1.22182566931792	down	Bis(4-chlorophenyl)acetic acid
133	Com_2687_neg	Diaportinic acid	N	C13H12O7	280.058	279.051	0.34962	[M-H]-	5.463	-	3	C18	Phenylpropanoids and polyketides	Isocoumarins and derivatives	-	-	-	-	-	-	-	COC1=CC(=C2C(=C1)C=C(OC2=O)CC(C(=O)O)O)O	PWYMCMWDECVXOH-SNVBAGLBSA-N	12586149.169031361	32506789.13018463	3083699.763828463	7824788.164443002	13447474.975483093	5553690.26379788	11131178.338242766	10755078.756996034	2965280.7040536953	1633513.3376763677	6161709.311443067	16042423.099659657	5160264.647311767	3549316.1374259354	2784862.0154090705	342540.41298022546	2211985.4388442365	4569165.095330086	2083113.9535193515	2.49105947464536	1.31675946668177	0.0193343056122607	0.811111111111111	1.4963861365529	up	Diaportinic acid
134	Com_268_neg	Indoxyl sulfate	N	C8H7NO4S	213.01	212.002	1.08254	[M-H]-	5.177	0.96999999999999997	1	C18	Organic acids and derivatives	Organic sulfuric acids and derivatives	Arylsulfates	"2642-37-7"	HMDB0000682	-	-	-	10258	OS(=O)(=O)OC1=CNC2=CC=CC=C12	BXFFHSIDQOFMLE-UHFFFAOYSA-N	16573729.16909302	36522730.66079814	27496196.512472045	22053035.572847746	17800660.66502333	258406540.68360066	31361188.604095764	101378282.77194493	8480834.918877479	131817723.33865361	30469524.849115722	60000166.80784745	444040400.6873533	22888687.163542602	320082469.35722506	102480374.82432874	256223942.56111684	508866471.45850366	336846112.0834356	0.261035807546296	-1.93768	0.00832303863885655	0.844444444444444	1.52986057112479	down	Indoxyl sulfate
135	Com_2691_neg	Hymenoside M	N	C11H20O8	280.116	279.109	0.6866	[M-H]-	5.098	0.88	2	C18	Lipids and lipid-like molecules	Fatty Acyls	Fatty acyl glycosides	-	-	-	-	-	-	C=C(COC1C(C(C(C(O1)CO)O)O)O)C(CO)O	OREXBHOVZRVWRA-MSSAAIDJSA-N	102300131.14095964	180869471.4453528	8404321.425672045	67355624.7329992	103940253.33700499	116152952.14734367	125646639.94989447	140703620.79860136	42871963.37826824	64853388.75662336	37005970.530917294	136389525.80190608	1187663.9876025103	15374991.12062949	2285332.8008389096	2806182.3881245633	14051331.504999109	5944049.872659777	15398972.07406555	3.3421859972375	1.7407920235922	0.0049672424798191	0.855555555555556	1.17128391893855	up	Hymenoside M
136	Com_2692_neg	1-Dodecanesulfonic acid, 1-hydroxy-3-oxo-	N	C12H24O5S	280.134	279.127	1.11293	[M-H]-	6.019	-	3	C18	Organic oxygen compounds	Organooxygen compounds	Carbonyl compounds	"-"	HMDB0243866	-	-	-	9926429	CCCCCCCCCC(=O)CC(O)S(O)(=O)=O	OTIFKYZNUYSJOU-UHFFFAOYSA-N	111418314.44594204	121545394.57880609	213168334.814072	31156081.375334576	32953756.937157936	72966869.64474943	17557959.326838832	51192175.95029618	7661128.308007362	216906114.3448526	40494137.06495937	158520240.67081612	58207486.351434164	91051295.8819442	372440585.13955355	48525699.448906496	311198176.90806955	170291382.0267724	482163038.79964143	0.375890768850391	-1.41161	0.0281047698541262	0.788888888888889	1.29301871261816	down	1-Dodecanesulfonic acid, 1-hydroxy-3-oxo-
137	Com_2701_neg	4-Hydroxyphenylacetylglutamic acid	N	C13H15NO6	281.09	280.083	1.00851	[M-H]-	5.533	-	3	C18	Organic acids and derivatives	Carboxylic acids and derivatives	Amino acids, peptides, and analogues	-	HMDB0006061	C05595	map00350	-	-	C1=CC(=CC=C1CC(=O)NC(CCC(=O)O)C(=O)O)O	CYRKYXZJUIBBJX-UHFFFAOYSA-N	35607958.826263055	86868237.37638772	3489985.7175091035	30080783.5974843	52272104.26057494	30530949.95881986	45404981.43069947	59922240.50638869	16971587.4448963	10663961.027855821	15699169.961952053	46534707.3073397	101652.21502966259	7089432.403179264	2395852.8446487472	3387742.2880160436	7348141.646977234	5100406.518719051	10273595.660577385	3.69517681507602	1.8856433993187	0.0105507974860609	0.866666666666667	1.34025285298988	up	4-Hydroxyphenylacetylglutamic acid
138	Com_2704_neg	Benzo(a)pyrene-3,6-quinone	N	C20H10O2	282.068	281.06	1.29397	[M-H]-	5.303	-	3	C18	Benzenoids	Pyrenes	Benzopyrenes	"-"	HMDB0249000	-	-	-	18301	O=C1C=CC2=C3C1=CC=C1C(=O)C4=CC=CC=C4C(C=C2)=C31	MYRYNZSMCVOJHZ-UHFFFAOYSA-N	2778346.5033252845	772128.0532121682	294823.1985090939	491803.108031494	110425.34375613848	3959474.200226194	941232.4519800737	362035.72498326213	77940.74704837835	2887575.5455389176	310863.18170954246	3285446.0047341096	3665450.826800126	1321757.607394632	3481069.508434012	2072790.5253216668	8099272.943315836	14600234.753039235	5986201.622528381	0.237926723139458	-2.07141	0.0062617440968116	0.844444444444444	1.56356111800893	down	Benzo(a)pyrene-3,6-quinone
139	Com_271_neg	Undecanedioic acid	N	C11H20O4	216.136	215.129	0.77597	[M-H]-	6.229	0.89000000000000001	1	C18	Lipids and lipid-like molecules	Fatty Acyls	Fatty acids and conjugates	"1852-04-6"	HMDB0000888	-	-	LMFA01170007	15816	OC(=O)CCCCCCCCCC(O)=O	LWBHHRRTOZQPDM-UHFFFAOYSA-N	31409452.421023794	61991530.355744615	6465410.60986617	12943619.000915015	19796560.40959393	39805108.80583555	30972494.322745245	35493192.828784585	9658565.064270325	29120517.293834914	25666205.364787273	141619165.63079122	47434869.07754819	55861541.227154836	105220665.41320965	8917229.023537718	58159160.27556783	110788048.44165254	46321368.15503966	0.438955949730196	-1.18785	0.0418990128555436	0.755555555555556	1.05598859070474	down	Undecanedioic acid
140	Com_27_neg	Methylsuccinic acid	N	C5H8O4	132.042	131.034	6.59545	[M-H]-	5.056	0.96999999999999997	1	C18	Lipids and lipid-like molecules	Fatty Acyls	Fatty acids and conjugates	"498-21-5"	HMDB0001844	C08645	-	LMFA01170119	6950476	C[C@@H](CC(O)=O)C(O)=O	WXUAQHNMJWJLTG-VKHMYHEASA-N	175656508.67574352	212234965.92514917	95159786.57586467	420500754.32125586	110868394.89354979	524158398.06471604	49664372.4950219	237832663.89669824	94274834.5721617	562446513.455957	166412694.7342497	1188259545.6305504	369102084.0961567	2004694330.1892145	2181410727.233956	281480341.816475	779122185.9631443	888160813.1272681	1460474503.1626246	0.215929688195383	-2.21137	0.000858034058821883	0.90000000000000002	1.96823056500571	down	Methylsuccinic acid
141	Com_2804_neg	Xanthosine	N	C10H12N4O6	284.076	283.069	1.3866	[M-H]-	4.73	0.82999999999999996	2	C18	Nucleosides, nucleotides, and analogues	Purine nucleosides	-	"146-80-5"	HMDB0000299	C01762	map00230;map00232;map01065;map01100;map01110	-	-	OC=1N=C(O)C=2N=CN(C2N1)C3OC(CO)C(O)C3O	UBORTCNDUKBEOP-UUOKFMHZSA-N	48603301.537273645	26256759.015353292	3770763.57882061	5218553.006935264	9461022.615814464	44916042.207900085	5660526.904215804	37376257.54977594	5004970.129466998	89605399.90029992	10768951.93641154	72866063.28558153	28379659.59725304	38638309.80494207	90634931.4886819	21557668.089897268	88099512.09833674	59135129.91509756	62882030.12499382	0.367892929023192	-1.44264	0.00903336372732498	0.855555555555556	1.71613297621853	down	Xanthosine
142	Com_2807_neg	1,3-Di-O-[2',2'-di-(p-phenylene) isopropylidene] glycerol	N	C18H20O3	284.141	283.134	1.27792	[M-H]-	6.131	0.62	2	C18	Organic oxygen compounds	Organooxygen compounds	Ethers	-	-	-	-	-	-	CC1(C2=CC=C(C=C2)OCC(COC3=CC=C1C=C3)O)C	RPJXSYUZCYQCSX-UHFFFAOYSA-N	1763242.9574366526	1438129.242919972	7912671.240152195	2217462.5884315735	2793599.9312832914	1339383.2353658918	5777324.897007678	354234.7948732627	2111678.6870496403	18712909.75008895	1240446.1374600686	7749364.307723937	7039326.019965907	6009594.514608648	11007288.821656	6214952.199969951	12772581.744626123	16149726.461048447	24046440.796279162	0.257467679966517	-1.95754	0.00230225685708358	0.866666666666667	1.35035945970069	down	1,3-Di-O-[2',2'-di-(p-phenylene) isopropylidene] glycerol
143	Com_2833_neg	ent-19-Trachylobanal	N	C20H30O	286.23	285.222	0.09532	[M-H]-	9.868	0.53000000000000003	2	C18	Lipids and lipid-like molecules	Prenol lipids	Diterpenoids	"94061-33-3"	HMDB0036841	-	-	-	131752062	CC12CC34CC1C2CC3C1(C)CCCC(C)(C=O)C1CC4	KHSBNJXREDZLMJ-UHFFFAOYSA-N	242020.6497885458	1697010.506645643	2837570.166928608	179445.21805617286	840200.2063726772	1522695.9845774465	534990.1223876388	1164589.5785172202	365515.6912555592	2377024.0657939673	330862.3269366063	1696440.2103516108	8364766.427796032	2814433.803901672	7511431.062405203	1259763.8294863424	3487208.959182546	1176473.6135291136	808767.4795324773	0.349570824365772	-1.51634	0.0376342968591512	0.755555555555556	1.41206387108336	down	ent-19-Trachylobanal
144	Com_2840_neg	3,5,7,2'-Tetrahydroxyflavanone	N	C15H12O6	288.063	287.056	1.29856	[M-H]-	4.605	-	3	C18	Phenylpropanoids and polyketides	Flavonoids	Flavans	-	-	-	-	-	-	C1=CC=C(C(=C1)C2C(C(=O)C3=C(C=C(C=C3O2)O)O)O)O	BJNCWLSOQIVKIX-GJZGRUSLSA-N	218776.14194979923	165617.89164236284	224870.94237635823	28166.1223570953	326026.0242998199	66530.81478555253	461137.5840519535	218198.81017187287	28281.95699343816	464037.2058747486	392159.6042173302	540868.1525216565	383821.12897832866	2311659.063320844	2047707.2365902993	236245.30614297173	472360.99746243155	196869.0042898418	808255.2082759319	0.245820964563708	-2.02432	0.00437950643083882	0.90000000000000002	1.32463521347308	down	3,5,7,2'-Tetrahydroxyflavanone
145	Com_2857_neg	Chloroxuron	N	C15H15ClN2O2	290.082	289.075	1.22831	[M-H]-	5.713	0.71999999999999997	2	C18	Benzenoids	Benzene and substituted derivatives	Diphenylethers	"1982-47-4"	HMDB0250129	C19075	-	-	-	CN(C)C(=O)NC1=CC=C(C=C1)OC2=CC=C(C=C2)Cl	IVUXTESCPZUGJC-UHFFFAOYSA-N	13476468.768020598	16735561.379290104	5051318.275819761	5889522.456243837	4053632.648292042	32560952.532193102	4446388.850905825	7930129.539319117	2512664.0667854436	28852471.28098796	4107717.8778746445	48564973.98267902	16256618.419627147	9934916.058445713	30858872.5395028	9256005.332062684	54784274.049558304	114239004.46938144	47009078.43491962	0.282940438428451	-1.82143	0.0116409872338929	0.811111111111111	1.15747602634952	down	Chloroxuron
146	Com_2872_neg	Antibiotic RK 441	N	C15H20N2O4	292.142	291.135	1.06433	[M-H]-	5.529	-	3	C18	Organoheterocyclic compounds	Piperidines	Piperidinones	-	-	-	-	-	-	CC1CC(C(=O)NC1=CC(=O)CC2CC(=O)NC(=O)C2)C	WFHHLLAMGXGSRT-ZYPOWASYSA-N	15447542.439725615	19981769.539358847	3764124.3809864284	2195697.7802469037	2196297.0976342065	8196283.566510457	7493553.138979412	17639687.312700495	2017277.4652140662	8716719.016031882	8710168.725547304	29737068.36664715	19310309.192498986	17709308.993050314	109741932.89445598	19463436.47072534	47912333.340976834	88541794.26950514	70304979.08812186	0.208741848800367	-2.26021	0.00190058718726008	0.90000000000000002	1.00950026397899	down	Antibiotic RK 441
147	Com_2874_neg	Latrunculeic acid	N	C17H24O4	292.167	291.16	0.45067	[M-H]-	7.665	0.57999999999999996	2	C18	Lipids and lipid-like molecules	Fatty Acyls	Fatty acids and conjugates	-	-	-	-	-	-	CC(CCC1CC=CC(=O)O1)C=CCCC(=CC(=O)O)C	OHWFPMKLBOHSHY-WKTSBRCASA-N	3698820.2236246048	10740949.576553728	1885065.220784731	8221659.195803495	4369277.035550832	9563838.526944317	9881227.931052452	11513352.097893866	2911584.5312675703	1850251.9809469753	3545234.7902346775	17600372.81210536	1291558.5030926696	5047560.099560583	1952690.85625018	2088427.914239925	3016675.84877367	1155320.775810849	320747.5922650332	1.84219979610915	0.881429537664032	0.0285727944197611	0.788888888888889	1.54154777925192	up	Latrunculeic acid
148	Com_2877_neg	N-(2-Guanidinoethyl)-5-isoquinolinesulfonamide	N	C12H15N5O2S	293.095	292.086	3.19973	[M-H]-	5.183	0.51000000000000001	2	C18	Organoheterocyclic compounds	Isoquinolines and derivatives	-	"-"	HMDB0254986	-	-	-	3546	NC(N)=NCCNS(=O)(=O)C1=CC=CC2=C1C=CN=C2	MZNDNBFMSVMUCX-UHFFFAOYSA-N	15005978.431072865	46309156.96139899	6573476.667319518	4502503.3405297	3202442.8655010257	17369008.115990747	1806920.889775433	7510717.881217763	9052727.065121567	32342557.88736928	6012180.767577562	38329040.268648125	58780535.22937392	8143043.890997477	39183806.07856723	11679356.623002356	29679844.11949168	110113234.45560785	59314444.72891372	0.314304265418693	-1.66977	0.0109581504688888	0.811111111111111	1.67582192299554	down	N-(2-Guanidinoethyl)-5-isoquinolinesulfonamide
149	Com_2899_neg	Sterculic acid	N	C19H34O2	294.256	293.249	1.23573	[M-H]-	8.727	0.75	2	C18	Lipids and lipid-like molecules	Fatty Acyls	Fatty acids and conjugates	-	HMDB0258495	C08366	map01060	LMFA01140018	-	CCCCCCCCC1=C(C1)CCCCCCCC(=O)O	PQRKPYLNZGDCFH-UHFFFAOYSA-N	308813.97558375035	2018982.1325219355	277586.73299127317	283008.0375490404	426857.2721066005	1783405.7802805868	735801.1732961546	1691602.9816153767	1034234.2742206153	2442725.2858414473	555611.45768134	1613013.7160234288	3127087.4807896498	2711291.4102746095	5901426.808005811	537078.5445882754	4492386.5682800002	5532748.1555594895	6197141.40154081	0.287263340785666	-1.79955	0.00608358636427769	0.855555555555556	1.3618629489494	down	Sterculic acid
150	Com_2919_neg	5'-S-Methyl-5'-thioinosine	N	C11H14N4O4S	298.074	297.066	2.01943	[M-H]-	5.225	0.56000000000000005	2	C18	Nucleosides, nucleotides, and analogues	5'-deoxyribonucleosides	5'-deoxy-5'-thionucleosides	-	-	C19787	map00270;map01100	-	-	CSCC1C(C(C(O1)N2C=NC3=C2N=CNC3=O)O)O	GXYLOXCSJFJFKA-IOSLPCCCSA-N	1021146.3239293726	1296469.9178427223	173047.4002276277	53245.52231068864	477049.3762150564	2310308.9717285982	112367.65513591963	746528.0298966175	398085.9192716307	5675367.8313118	369686.02581511973	2919136.0467832363	6265554.94245462	7264205.097979567	15875874.834276548	1969570.5682486156	10166773.625056066	15755268.836615346	9749534.899008418	0.0963055271551442	-3.37624	0.000292526760996044	0.922222222222222	2.06391435940749	down	5'-S-Methyl-5'-thioinosine
151	Com_2920_neg	Lawinal	N	C17H14O5	298.084	297.077	0.26737	[M-H]-	5.637	0.53000000000000003	2	C18	Phenylpropanoids and polyketides	Flavonoids	Flavans	-	-	-	-	LMPK12140194	-	CC1=C(C(=C2C(=C1O)C(=O)CC(O2)C3=CC=CC=C3)C=O)O	ONESXBRHUWVWFD-ZDUSSCGKSA-N	247817.99234805506	3233936.003150688	630709.0821244719	70159.55782051555	212626.51897553005	959316.9318996848	1475463.8986161023	2048824.736204866	435002.9553012465	3444535.1698900554	674989.5842862596	8172788.8567233225	4793771.634292296	8356354.164870145	38776812.92720661	1492198.2110855	5382871.4213497555	6112977.042696352	10781680.26907632	0.117613942519957	-3.08787	0.000892737675038624	0.933333333333333	1.8165749772927	down	Lawinal
152	Com_2923_neg	3-O-(alpha-L-rhamnopyranosyl)-D-ribitol	N	C11H22O9	298.126	297.119	0.64614	[M-H]-	4.597	0.56000000000000005	2	C18	Organic oxygen compounds	Organooxygen compounds	Carbohydrates and carbohydrate conjugates	-	-	-	-	-	-	CC1C(C(C(C(O1)OC(C(CO)O)C(CO)O)O)O)O	RZSIIUVVXLZKJB-ACAPXUDSSA-N	194263643.7322442	159796184.87739047	5419387.534543633	105930350.45411806	392199773.29747	182755257.90807518	328830012.37908226	446248732.13431376	137118008.04179132	17188132.735274542	76642750.67379564	365439685.7564877	4315810.324606944	31131670.417212762	1979854.7878085088	1292264.1282665115	8321753.841215595	3728962.1296883277	12167162.208709156	4.15449862169071	2.05467437840454	0.00263896908351997	0.866666666666667	1.66848085332855	up	3-O-(alpha-L-rhamnopyranosyl)-D-ribitol
153	Com_2925_neg	Tetranor-PGD1	N	C16H26O5	298.178	297.171	0.79388	[M-H]-	6.001	0.54000000000000004	2	C18	Lipids and lipid-like molecules	Fatty Acyls	Fatty alcohols	-	-	-	-	LMFA03010215	-	CCCCCC(C=CC1C(C(CC1=O)O)CCC(=O)O)O	WWXNENYSZDYEHL-GLANRUKVSA-N	26790568.886725973	26893878.0120145	1370580.6339257527	5327693.212786777	10629366.923172375	46114545.48934833	8937428.178656148	21988106.695727076	2772962.2666030447	17978450.30854542	8591891.573219918	40599465.777480386	30583744.707164336	28962494.817342296	100588469.99248354	6196069.597618545	39190811.39022837	76930657.64308244	41613006.48722339	0.428344732517495	-1.22316	0.0480030449179099	0.766666666666667	1.42582122860335	down	Tetranor-PGD1
154	Com_2939_neg	Pseudolaroside A	N	C13H16O8	300.085	299.077	0.8533	[M-H]-	4.793	0.64000000000000001	2	C18	Organic oxygen compounds	Organooxygen compounds	Carbohydrates and carbohydrate conjugates	-	-	-	-	-	-	C1=CC(=CC=C1C(=O)O)OC2C(C(C(C(O2)CO)O)O)O	XSSDYIMYZONMBL-VDWIVTDKSA-N	19278871.422347087	31336904.26129279	1333133.407097832	11894013.138314784	19795605.043938518	23105125.72154245	28422122.46880383	56285282.67764973	5862428.610656832	2932333.593936904	8211215.252809326	41329775.76774634	3080515.361596234	11302414.028663555	4256299.497851643	83212.0555821124	2918019.62017759	7548557.765960177	1782962.0637781366	2.62731626998715	1.39358987906992	0.0398577685640472	0.788888888888889	1.18069094536025	up	Pseudolaroside A
155	Com_2946_neg	Achaetolide	N	C16H28O5	300.194	299.187	1.01174	[M-H]-	6.031	0.57999999999999996	2	C18	Organoheterocyclic compounds	Oxocins	-	-	-	-	-	-	-	CCCCCCCC1CC(C(C=CC(CC(=O)O1)O)O)O	LAXPXFNVDQZXJE-ZVLUIJSYSA-N	54377534.35777843	102800002.97141406	11268351.148171669	11745880.750352748	17511235.212147806	86165040.44847555	13830731.472696785	34541538.71857687	10442513.393431678	84057963.37258083	19836881.59352943	130931471.83107862	61669761.930310756	60422335.320715435	211676488.62005815	16289895.714609805	94247826.6330529	195958311.40066445	111182976.11369288	0.386057760897827	-1.37311	0.0193927533595059	0.822222222222222	1.63240286797871	down	Achaetolide
156	Com_2958_neg	2-(Acetylamino)-2-Deoxy-6-O-Sulfo-alpha-D-Glucopyranose	N	C8H15NO9S	301.047	300.04	0.44554	[M-H]-	1.402	0.60999999999999999	2	C18	Organic oxygen compounds	Organooxygen compounds	Carbohydrates and carbohydrate conjugates	"-"	HMDB0244937	-	-	-	5195972	CC(O)=NC1C(O)OC(COS(O)(=O)=O)C(O)C1O	WJFVEEAIYIOATH-UHFFFAOYSA-N	7706445.479424478	55335818.82433494	69852456.13480967	20189085.32594584	14297968.028626202	75823721.06629415	14206288.260262573	15733713.470656503	21720323.653359726	243805363.0570003	3901048.6692402326	82269536.68551165	158551037.84296295	547245819.8469098	760945296.7169677	52749327.63675022	249175895.22463465	194616860.97463322	192394550.37803742	0.131807802700226	-2.92349	0.00619408783392269	0.866666666666667	1.30793227591552	down	2-(Acetylamino)-2-Deoxy-6-O-Sulfo-alpha-D-Glucopyranose
157	Com_2959_neg	3,4-Dehydrochlorambucil	N	C14H17Cl2NO2	301.064	300.056	0.01201	[M-H]-	4.737	-	3	C18	Benzenoids	Benzene and substituted derivatives	Styrenes	"-"	HMDB0246018	-	-	-	175397	OC(=O)CC=CC1=CC=C(C=C1)N(CCCl)CCCl	PXOQTPQOIMSYSF-UHFFFAOYSA-N	844299.0494828566	1068046.3659575807	564226.1856036588	360671.39650291647	203064.44430322494	1577610.0081881154	93607.6284203072	138276.2501284223	280661.1565312784	1545467.3848519966	249204.8974049193	1903163.9276204384	3786548.8711614953	744363.6451343292	1680176.5779290958	552784.4994270253	2986510.356301912	5920528.012423488	2683580.399987132	0.258499407610369	-1.95177	0.0058809483662832	0.844444444444444	1.31158150898988	down	3,4-Dehydrochlorambucil
158	Com_2961_neg	Tryptophyl-Proline	N	C16H19N3O3	301.143	300.135	0.36391	[M-H]-	6.294	-	3	C18	Organic acids and derivatives	Carboxylic acids and derivatives	Amino acids, peptides, and analogues	"-"	HMDB0029091	-	-	-	14409732	NC(CC1=CNC2=C1C=CC=C2)C(=O)N1CCCC1C(O)=O	DXYQIGZZWYBXSD-UHFFFAOYSA-N	3095748.084843828	8645295.891658306	5047051.783242164	2529565.759192382	2730437.584418895	6367616.597335618	4340604.513509391	3861910.9855069662	2444030.117418423	18169727.218682308	3367256.154200148	16013244.980479997	5084610.781251713	3933098.994855852	7427345.540282558	3927102.5325162015	19322466.63501937	12177077.386074271	18255867.53087148	0.403077639771638	-1.31087	0.0111264488049186	0.822222222222222	1.56993073437219	down	Tryptophyl-Proline
159	Com_2970_neg	Isotachioside	N	C13H18O8	302.1	301.093	1.25577	[M-H]-	4.73	0.66000000000000003	2	C18	Organic oxygen compounds	Organooxygen compounds	Carbohydrates and carbohydrate conjugates	-	-	-	-	-	-	COC1=C(C=CC(=C1)O)OC2C(C(C(C(O2)CO)O)O)O	LWEHRPZXRYZMDC-UJPOAAIJSA-N	3110421.0077096703	16923059.945545804	1532699.564171207	1710734.4249088543	5423951.892823338	4081909.2709236303	6247800.68510007	11161797.560192786	1321886.232841511	3916461.5699398653	2070720.0045923665	12807699.352176404	506018.621371256	1116952.0396465259	91786.93380182867	430787.74391855573	1388155.1503762824	1683582.6600079215	1049947.8835834924	2.28384852036762	1.19146696499072	0.0307049808336027	0.80000000000000004	1.31582262613029	up	Isotachioside
160	Com_2971_neg	Pyronine Y	N	C17H19ClN2O	302.119	301.112	1.62452	[M-H]-	6.163	0.53000000000000003	2	C18	Organoheterocyclic compounds	Benzopyrans	1-benzopyrans	-	-	-	-	-	-	CN(C)C1=CC2=C(C=C1)C=C3C=CC(=[N+](C)C)C=C3O2.[Cl-]	INCIMLINXXICKS-UHFFFAOYSA-M	4116686.9595898753	6654102.48451788	59496073.336855	4936546.702648307	4953506.435077849	11523387.608167212	2193726.1645260467	2388984.8219996965	1370102.284622925	69268674.37199484	3064359.6021527112	14290713.18161256	31094850.89890361	9638916.481772065	74673563.92486028	8298746.110355343	60353645.90296316	25934067.17115229	141520071.30272818	0.247596277222174	-2.01394	0.00834609139018259	0.855555555555556	1.54977030245101	down	Pyronine Y
161	Com_3002_neg	Sinapic acid sulfate	N	C11H12O8S	304.025	303.018	1.10885	[M-H]-	5.167	0.81000000000000005	2	C18	Phenylpropanoids and polyketides	Cinnamic acids and derivatives	Hydroxycinnamic acids and derivatives	-	HMDB0060020	-	-	-	-	O=C(O)C=CC1=CC(OC)=C(OS(=O)(=O)O)C(OC)=C1	KJWQVTFGBFEXMV-ONEGZZNKSA-N	207119693.60731637	310566976.7165934	146673958.6907665	53295925.1884724	67495780.0867874	599749416.2331542	49779007.943313666	223158297.94913915	34367923.182107486	407012624.5766802	74877438.97409555	563719084.0278256	178962981.94027898	90099062.34574707	400298431.0903367	191983390.6020458	626292424.4175702	1330626531.5491173	583033793.1779015	0.422817589952354	-1.24189	0.0482081398627725	0.755555555555556	1.00410169543903	down	Sinapic acid sulfate
162	Com_3007_neg	ent-15-Nor-14-oxo-8(17),12E-labdadiene-18-oic acid	N	C19H28O3	304.204	303.197	0.79056	[M-H]-	6.557	0.55000000000000004	2	C18	Lipids and lipid-like molecules	Prenol lipids	Diterpenoids	-	-	-	-	-	-	CC(=CCC1C(=C)CCC2C1(CCCC2(C)C(=O)O)C)C=O	NBGCWDAYASHSEK-NFIIJZSHSA-N	1587186.4544176825	3657645.484598537	902331.4456076481	2588181.7216694783	1963588.31182649	12598349.658474552	313846.67397555686	2931552.343321873	1514248.0054130955	15490990.563565085	1978882.7699839636	12339101.141732685	7055674.423103998	11704469.89329505	21294120.373811837	1527156.075788952	10518777.909597738	9133169.932501908	15909528.445578603	0.291480329716009	-1.77853	0.00470367746450805	0.833333333333333	1.43279710144867	down	ent-15-Nor-14-oxo-8(17),12E-labdadiene-18-oic acid
163	Com_3033_neg	4-Hydroxy-5-(3',4'-dihydroxyphenyl)-valeric acid 4'-sulfate	N	C11H14O8S	306.041	305.034	0.91111	[M-H]-	5.178	0.5	2	C18	-	-	-	"-"	HMDB0240454	-	-	-	-	OC(CCC(O)=O)CC1=CC(O)=C(OS(O)(=O)=O)C=C1	GSTPJGFSDIEVSY-UHFFFAOYSA-N	45621042.67667794	84983224.56384437	29737120.733682416	12722769.803128667	17335847.301902875	141513245.5916643	19972786.82577064	30624088.758388754	6666619.434493265	148451894.43407196	21822090.393998362	151423436.98307922	127798576.30943604	29610848.384053014	226293772.89052892	81440367.10885902	477234848.74198115	730534848.6852463	287718142.6687041	0.189463762312423	-2.40001	0.00366334108579216	0.855555555555556	1.27089674575371	down	4-Hydroxy-5-(3',4'-dihydroxyphenyl)-valeric acid 4'-sulfate
164	Com_3045_neg	Alphachloralose	N	C8H11Cl3O6	307.962	306.955	1.49119	[M-H]-	1.532	-	3	C18	Organic oxygen compounds	Organooxygen compounds	Carbohydrates and carbohydrate conjugates	"15879-93-3"	HMDB0031727	-	-	-	85991	OCC(O)C1OC2OC(OC2C1O)C(Cl)(Cl)Cl	OJYGBLRPYBAHRT-UHFFFAOYSA-N	421837.86296267546	10947000.50506835	65596.18859188698	5511134.534168114	5018268.944800585	1004024.605239301	8013692.379513987	1838469.5622367815	1239989.3902734765	4674121.556913005	80658.87783691825	963817.193410603	349262.579133149	176443.88084322546	363302.65357405966	471411.7859874706	128134.64346284461	395155.32050396403	587999.8404375329	4.62063922813549	2.20809245066036	0.0408507255066503	0.811111111111111	1.83961140983377	up	Alphachloralose
165	Com_3049_neg	14-Dihydroxycornestin	N	C16H20O6	308.126	307.119	1.89763	[M-H]-	6.249	-	3	C18	Organoheterocyclic compounds	Dihydrofurans	Furanones	-	-	C08483	-	-	-	CCCC1C(C(=O)CC(C(=CC)CC2=C1C(=O)OC2=O)O)O	ILMHTGUGRLGMCR-LRIVTRFWSA-N	5688369.558728427	12796382.45785194	10856303.892806202	1080662.6723443635	1857142.333985508	13416994.504615411	1680064.3588218596	3273396.2505493197	908902.779877603	12675013.626986988	3147335.098050941	20672239.46875919	41003932.83883348	12516043.472060993	19233265.65122377	878186.0611514268	11069135.299849654	20755563.959312327	23908784.9301876	0.345394202008622	-1.53368	0.0351872105065905	0.777777777777778	1.37031772415722	down	14-Dihydroxycornestin
166	Com_3066_neg	Abealpha1-3Manalpha	N	C12H22O9	310.126	309.119	1.19356	[M-H]-	5.006	0.75	2	C18	Organic oxygen compounds	Organooxygen compounds	Carbohydrates and carbohydrate conjugates	-	-	-	-	-	-	CC1C(CC(C(O1)OC2C(C(OC(C2O)O)CO)O)O)O	QVRWXXYMZHICKL-LRYUFDBCSA-N	65185130.42177658	152677856.67976174	5311987.528723316	22866000.123341285	41753386.943577774	64511061.86240363	95875180.73906693	56263673.249462806	16697384.485483166	17379318.865997877	18235418.301826056	50070310.3338054	1480706.228220707	13150462.022058425	2813253.5918690804	2197147.4445419363	12642956.129693583	4654166.366601847	13317409.366811099	4.2595365486664	2.09069646910996	0.00480010366138959	0.877777777777778	1.08989052424254	up	Abealpha1-3Manalpha
167	Com_3074_neg	Doxantrazole	N	C14H8N4O3S	312.032	311.024	2.37016	[M-H]-	5.477	-	3	C18	Organoheterocyclic compounds	Benzothiopyrans	1-benzothiopyrans	"-"	HMDB0251600	-	-	-	-	O=C1C2=CC=CC=C2S(=O)(=O)C2=C1C=CC(=C2)C1=NNN=N1	VIDCTSLIEZMQRF-UHFFFAOYSA-N	1430701.4473707771	6828518.521264658	7031166.008839263	1805638.2345584638	783140.2054476299	4002643.648842004	3320319.1168107507	376449.9206097193	113248.3814907402	2650014.864833425	447524.6820813457	8260755.284657449	19023671.416552976	1828776.6768798064	17733058.070091624	3575597.753212642	16581247.49520465	38378152.89464748	15239426.383658145	0.230737812807835	-2.11567	0.0329272020169405	0.80000000000000004	1.59581568095066	down	Doxantrazole
168	Com_30_neg	2-hydroxy-3-methylvalerate	N	C6H12O3	132.079	131.07	6.85933	[M-H]-	5.671	1	1	C18	Lipids and lipid-like molecules	Fatty Acyls	Fatty acids and conjugates	"488-15-3"	HMDB0000317	-	-	-	10796774	CC[C@@H](C)[C@@H](O)C(O)=O	RILPIWOPNGRASR-RFZPGFLSSA-N	60312950.2833868	2091428229.4873536	38851352.36103128	19241710.027215753	77515617.11195044	82952709.40263751	138048921.4156428	227939555.64594883	46377116.96824722	216228079.7644603	183301294.60816246	684737897.9546902	284989714.8929424	263870257.63004813	535814310.13630927	133196517.76252836	342300043.8800144	1461179601.4773352	751814449.9292282	0.636520162743767	-0.651722	0.0217281039131985	0.844444444444444	1.21356709820309	down	2-hydroxy-3-methylvalerate
169	Com_3101_neg	4-O-(beta-D-Glucopyranosyl)-D-ribitol	N	C11H22O10	314.121	313.114	0.6365	[M-H]-	1.436	0.60999999999999999	2	C18	Benzenoids	Benzene and substituted derivatives	Benzoic acids and derivatives	"-"	-	-	-	-	-	-	LKUUMZAPLBFPMK-RHUHEKDTSA-N	4301046.5279650185	39224499.42306043	2847863779.545832	21814976.465114117	42044445.39689922	9374819.117471365	44684826.87253915	32897806.178097043	11041590.317107176	14113568.299561797	754431.622755126	38770249.01224022	232016.60333826576	3350947.2955818963	234239.70687337342	355387.22215464606	1805415.269093926	3936305.1348322807	5695640.759345646	48.9904069552278	5.61442737078758	0.00327260447409472	0.90000000000000002	2.25205768083305	up	4-O-(beta-D-Glucopyranosyl)-D-ribitol
170	Com_3135_neg	Pandangolide 2	N	C14H22O6S	318.114	317.106	0.27084	[M-H]-	5.793	0.57999999999999996	2	C18	Phenylpropanoids and polyketides	Macrolides and analogues	-	-	-	-	-	-	-	CC1CCCCCC(C(=O)C(CC(=O)O1)SCC(=O)O)O	VVKPWHINRBQMFJ-UHFFFAOYSA-N	23057311.442730006	44718861.16355228	76315257.87273477	11241535.808010759	10734940.645683378	61192752.49462404	13653652.313623158	12758047.70358795	6090218.147005994	113559554.76579459	6469943.439518361	96379109.78154537	102958183.80946068	37635097.47776632	127562212.95792805	37085942.55969414	166609866.19187772	237341029.3399399	180590961.01944634	0.260917735758534	-1.93833	0.00780594910827133	0.844444444444444	1.0645958549998	down	Pandangolide 2
171	Com_3154_neg	Bis(2-ethylhexyl) hydrogen phosphate	N	C16H35O4P	322.227	321.22	0.53879	[M-H]-	8.418	0.70999999999999996	2	C18	Organic acids and derivatives	Organic phosphoric acids and derivatives	Phosphate esters	"-"	HMDB0249242	-	-	-	9275	CCCCC(CC)COP(O)(=O)OCC(CC)CCCC	SEGLCEQVOFDUPX-UHFFFAOYSA-N	1235188.831878552	3319071.7079034047	1369073.5599676059	458063.65155458526	1155850.7398317133	1390444.1106606552	1609064.8531644775	1108018.378695575	206279.8989012298	4344325.755005361	774945.0658235179	3154545.1036201487	3595775.787739584	3182181.086851762	7277121.555606631	1614399.4033483546	2462978.2275310275	72058060.25927512	3229380.124239705	0.129485288677992	-2.94914	0.0112783296384131	0.866666666666667	1.37045270330672	down	Bis(2-ethylhexyl) hydrogen phosphate
172	Com_3159_neg	2'-Deoxy-5'-O-thiophosphonouridine	N	C9H13N2O7PS	324.018	323.011	0.31765	[M-H]-	4.985	-	3	C18	Nucleosides, nucleotides, and analogues	Pyrimidine nucleosides	Pyrimidine 2'-deoxyribonucleosides	"-"	HMDB0251638	-	-	-	-	OC1CC(OC1COP(O)(O)=S)N1C=CC(=O)NC1=O	LGZBLTPUGKWVDT-UHFFFAOYSA-N	2064371.5415893395	14068151.574702991	15756442.42266394	507069.8646167565	3399138.3021800565	12156016.298530715	2492202.4395166673	6047234.104440972	1526533.8123095098	32725506.5269963	3652645.3782969755	41836384.957644716	92762113.22166991	61862953.82137955	187992268.7201034	8658056.419910142	37381514.17965054	31780884.922323078	44470557.39845504	0.118690471764723	-3.07472	0.000689286048267487	0.922222222222222	1.62627107236604	down	2'-Deoxy-5'-O-thiophosphonouridine
173	Com_3160_neg	Dorzolamide	N	C10H16N2O4S3	324.027	323.019	2.41596	[M-H]-	1.438	-	3	C18	Organoheterocyclic compounds	Thiophenes	2,3,5-trisubstituted thiophenes	"120279-96-1"	HMDB0015007	C06969	-	-	5284549	CCN[C@H]1C[C@H](C)S(=O)(=O)C2=C1C=C(S2)S(N)(=O)=O	IAVUPMFITXYVAF-XPUUQOCRSA-N	5141778.40927768	33469986.823009048	6528963.57780536	7132454.437313165	4280283.9067110205	41082266.37495838	1136539.481281453	3940723.65631441	2042863.093129165	71513947.88685639	504461.0782686311	35658797.648020856	105934736.46904802	5121474.855540609	49528244.63221129	21814672.962834075	64807633.675364144	108360630.24183396	84751205.94509704	0.212401990283842	-2.23513	0.0321884238982281	0.811111111111111	1.64329939197157	down	Dorzolamide
174	Com_3161_neg	1-(4-Chlorophenyl)-3-((4-methylphenyl)sulfonyl)urea	N	C14H13ClN2O3S	324.034	323.026	0.77924	[M-H]-	5.007	-	3	C18	Benzenoids	Benzene and substituted derivatives	Benzenesulfonamides	"-"	HMDB0246250	-	-	-	-	CC1=CC=C(C=C1)S(=O)(=O)NC(=O)NC1=CC=C(Cl)C=C1	YOIDHZBOHMNTNP-UHFFFAOYSA-N	10067253.996613687	8703864.93122972	3621812.3833728004	597905.8207258626	1623814.0005622094	20487847.40669416	850912.7444229438	6678310.798045831	735769.302712814	6884557.631425201	5036178.746985751	32869241.363597665	1554535.0096823035	3052205.0598390885	8316200.481288949	11237428.171374379	31006135.02635633	55827422.04455993	22077536.197820395	0.333389928352934	-1.58472	0.043334940843218	0.755555555555556	1.1031231168938	down	1-(4-Chlorophenyl)-3-((4-methylphenyl)sulfonyl)urea
175	Com_3166_neg	TOFA	N	C19H32O4	324.23	323.223	0.11504	[M-H]-	9.469	0.57999999999999996	2	C18	Organoheterocyclic compounds	Furans	Furoic acid and derivatives	"54857-86-2"	-	-	-	-	-	CCCCCCCCCCCCCCOC1=CC=C(O1)C(=O)O	CZRCFAOMWRAFIC-UHFFFAOYSA-N	56409234.662338406	130786659.68821044	3478269.2535660206	8140140.483116577	53394623.2488744	44434414.212497875	31778226.695346866	72343484.56044404	20928617.488211107	941199.5889221815	25922167.53513102	70775018.91853039	3026166.5024039405	4517074.644781048	5341394.991734217	2074624.0913910975	15975912.963499691	15351000.630646795	14426536.42974337	2.95892187363945	1.56507160460857	0.0264533937397968	0.80000000000000004	1.40900843576501	up	TOFA
176	Com_3180_neg	Avocadyne Acetate	N	C19H34O4	326.246	325.239	0.71551	[M-H]-	9.982	-	3	C18	Lipids and lipid-like molecules	Fatty Acyls	Fatty alcohols	-	-	-	-	LMFA05000644	-	O=C(OCC(O)CC(O)CCCCCCCCCCCC#C)C	JAKAZHIACKJNNB-UHFFFAOYSA-N	808077465.236297	1581601971.0922232	53965350.64831516	123477181.83055843	865985829.5480528	798015439.6251539	415945448.09355193	912773220.5347296	364285557.86034346	40649086.82379855	492729531.48651075	747568498.424788	56254975.575840734	78913489.48783264	181838780.4113138	40720218.96972554	271848515.89128435	221896875.76177168	300826466.93525887	2.70517763504362	1.4357233314947	0.0445331681709269	0.80000000000000004	1.21776168777778	up	Avocadyne Acetate
177	Com_3185_neg	N-(1-Deoxy-1-fructosyl)phenylalanine	N	C15H21NO7	327.132	326.125	1.29653	[M-H]-	5.006	-	3	C18	Organic acids and derivatives	Carboxylic acids and derivatives	Amino acids, peptides, and analogues	"87251-83-0"	HMDB0037846	-	-	-	101039148	OC[C@H]1OC(O)(CN[C@@H](CC2=CC=CC=C2)C(O)=O)[C@@H](O)[C@@H]1O	FAVRCIXPIVJIPN-VJDSNFAGSA-N	58671206.027739	129269824.83997242	2101193.815331834	30334285.645249937	70875959.14088528	43389676.39982394	69396347.0398244	89743409.47172402	20810351.676140767	53690728.22223895	32348295.00200756	78953454.96825223	5719868.298136753	20531873.431572054	1306636.0466652631	779519.8904188089	8074188.590313071	3592154.2324112705	9024484.926060483	2.67155385323945	1.41767909933116	0.036493680267714	0.788888888888889	1.31894450906805	up	N-(1-Deoxy-1-fructosyl)phenylalanine
178	Com_3189_neg	Girisopam	N	C18H17ClN2O2	328.098	327.09	0.23211	[M-H]-	5.529	-	3	C18	Organoheterocyclic compounds	Benzodiazepines	-	"-"	HMDB0252729	-	-	-	71257	COC1=C(OC)C=C2C(CC(C)=NN=C2C2=CC(Cl)=CC=C2)=C1	VQYLGVVODFDFNK-UHFFFAOYSA-N	2835862.5438950383	13212625.277086424	4055824.77850675	4236927.667219105	6032642.500960609	10916998.863127505	6361020.587512408	4361288.000356791	1203448.9536141288	16908558.002366103	5877087.104163425	28902408.722652853	21321070.02286603	18307584.211385105	47461569.973025225	6354572.849434207	35300444.84490131	48317789.00090776	9844962.579296967	0.247823045464106	-2.01262	0.000910098381951007	0.90000000000000002	1.88239967111935	down	Girisopam
179	Com_31_neg	L-Ornithine	N	C5H12N2O2	132.09	131.082	6.85765	[M-H]-	1.348	0.88	1	C18	Organic acids and derivatives	Carboxylic acids and derivatives	Amino acids, peptides, and analogues	"70-26-8"	HMDB0000214	C00077	map00220;map00330;map00472;map00480;map01060;map01064;map01100;map01110;map01130;map01210;map01230;map02010	-	6262	NCCC[C@H](N)C(O)=O	AHLPHDHHMVZTML-BYPYZUCNSA-N	10347343.386641858	18884201.830054972	68819505.84712169	7783718.499122937	18610938.794962343	27312566.385645416	18789373.947608646	14057825.477616163	9093067.613237653	142497389.07103184	11191784.944775537	35770771.76082682	101980862.37282322	107406545.87674004	343867326.16382664	15845224.272192284	221406290.12260544	77588949.06776021	66971776.98533344	0.191387683149394	-2.38543	0.00310327569306628	0.855555555555556	1.89773580838071	down	L-Ornithine
180	Com_3202_neg	Stanozolol	N	C21H32N2O	328.251	327.244	0.72695	[M-H]-	9.983	-	3	C18	Lipids and lipid-like molecules	Steroids and steroid derivatives	Estrane steroids	"10418-03-8"	HMDB0003116	C07311	-	-	25249	[H][C@@]12CC[C@](C)(O)[C@@]1(C)CC[C@@]1([H])[C@@]2([H])CC[C@@]2([H])CC3=NNC=C3C[C@]12C	LKAJKIOFIWVMDJ-IYRCEVNGSA-N	21066542.707148515	41548004.93855645	1465090.6250299197	2879506.636335198	18797286.802980114	20233806.23668071	9329110.345692618	23531092.35529625	10049160.30336523	964288.4596938575	12988458.563178975	18488261.981267173	1130769.6121731272	2102521.3551775925	4706249.326868768	973208.1587103272	6574484.160929731	4931916.008901185	6095871.87809537	2.80622698722852	1.48863170892375	0.037016017065544	0.811111111111111	1.04292895294498	up	Stanozolol
181	Com_3214_neg	Angulifolin C	N	C18H18O6	330.11	329.104	2.57399	[M-H]-	5.59	0.65000000000000002	2	C18	Lipids and lipid-like molecules	Prenol lipids	Sesquiterpenoids	-	-	-	-	-	-	CC1C(C=CC2=C1C(=C3C(=COC3=C2OC)COC(=O)C)C=O)O	PCAFGGQXOZHYOM-CUVJYRNJSA-N	571734.3744624906	10168334.251954263	4086566.5543006095	1667013.1179164143	3830125.4198016436	8072119.507590731	8967949.070106568	2265417.9910260253	1058745.1814977042	13426384.515235702	14353642.25127831	121483861.67566226	12579762.968133513	105634193.78744474	354517847.93005735	6371666.919893896	39021672.79691267	35199642.6880773	47955959.086898774	0.0602347853543547	-4.05326	0.00017182329646185	0.966666666666667	1.45100437311024	down	Angulifolin C
182	Com_3215_neg	Miraxanthin III	N	C17H18N2O5	330.122	329.115	2.5155	[M-H]-	5.866	0.52000000000000002	2	C18	Organic acids and derivatives	Carboxylic acids and derivatives	Amino acids, peptides, and analogues	-	-	-	-	-	-	C1C(NC(=CC1=CC=NCCC2=CC=C(C=C2)O)C(=O)O)C(=O)O	LWXJBFFPVPUUSL-ULITZQHHSA-N	14626888.640787818	16878535.50714527	3571815.382079809	25965610.66167249	18111351.328672078	53046894.567940876	5033419.708221072	65450117.60663429	9927431.730002163	177969234.95147836	18180252.327277068	53016247.00917623	51848694.08885578	45432054.15213538	66775273.58852682	18759402.718884956	35061247.55657756	64961561.184104875	97677184.67476603	0.375167062061384	-1.41439	0.0104372030903819	0.833333333333333	1.27375023051844	down	Miraxanthin III
183	Com_322_neg	2'-Deoxyuridine	N	C9H12N2O5	228.075	227.067	0.42818	[M-H]-	3.363	0.72999999999999998	1	C18	Nucleosides, nucleotides, and analogues	Pyrimidine nucleosides	Pyrimidine 2'-deoxyribonucleosides	"951-78-0"	HMDB0000012	C00526	map00240	-	13712	OC[C@H]1O[C@H](C[C@@H]1O)N1C=CC(=O)NC1=O	MXHRCPNRJAMMIM-SHYZEUOFSA-N	19839490.58509663	25091876.18683958	9068561.708097065	10440654.518955784	34261096.03123839	14969396.344094608	44523279.231047556	13335555.382272273	10281536.51053741	28106442.942245312	13799732.908264797	76472613.2589212	26120180.359681174	56692127.72468769	147958290.3834311	8506928.246946057	30742832.332405828	50632730.86991077	46467937.624951944	0.416092264925284	-1.26502	0.0365058883235491	0.777777777777778	1.35439722325459	down	2'-Deoxyuridine
184	Com_3230_neg	Fluorescein	N	C20H12O5	332.068	331.061	1.0931	[M-H]-	5.127	-	3	C18	Organoheterocyclic compounds	Benzopyrans	1-benzopyrans	"518-45-6"	HMDB0014831	D01261	-	-	16850	O=C1OC2(C3=CC=C(O)C=C3OC4=CC(O)=CC=C42)C=5C=CC=CC15	GNBHRKFJIUUOQI-UHFFFAOYSA-N	848397.9033902495	3822252.1909750113	3258364.689794069	4304731.095881232	2400069.786485903	417264.09831855487	3152340.85973097	2915427.4859509254	4126303.0692124977	11325151.541638376	2367387.434690396	4467629.338206989	6771796.87094132	12878044.912264884	12737812.795923408	3260140.153685361	9961012.59648594	7315481.557051548	7842271.478951082	0.355395041029405	-1.4925	0.00418964448611751	0.888888888888889	1.91235816597666	down	Fluorescein
185	Com_3231_neg	1-O-Galloyl-beta-D-glucose	N	C13H16O10	332.074	331.068	1.96448	[M-H]-	4.748	0.76000000000000001	2	C18	Phenylpropanoids and polyketides	Tannins	-	-	HMDB0301708	C01158	map01061	-	-	C1=C(C=C(C(=C1O)O)O)C(=O)OC2C(C(C(C(O2)CO)O)O)O	GDVRUDXLQBVIKP-HQHREHCSSA-N	29778655.719665796	51538264.68819497	1350827.1778088605	17632943.524079498	46024124.76950027	22474280.316283643	34429489.44979694	77784945.85997581	15701347.933344243	2026502.0788011786	15061837.150661845	54459318.710486054	342267.3713955142	7155914.344478544	2391947.8472746136	14430.031737246565	2606904.208233507	659354.1163437874	1757443.3924721603	3.81242780913362	1.93071001942755	0.00785143816045289	0.844444444444444	1.70695248306553	up	1-O-Galloyl-beta-D-glucose
186	Com_3240_neg	Fumimycin	N	C16H15NO7	333.085	332.077	1.15077	[M-H]-	4.814	-	3	C18	Organic acids and derivatives	Carboxylic acids and derivatives	Amino acids, peptides, and analogues	-	-	-	-	-	-	CC=CC1=C(C(=CC2=C1C(C(=O)O2)(C)NC(=O)C=CC(=O)O)O)O	QWMZGLCXYLPQAZ-CJWQODIFSA-N	3416058.054866102	5955103.658388453	84081.51062350853	2051346.5318789862	5968712.220206733	2147275.337684851	3991278.841168644	9685368.473789427	1893073.7629602808	200752.98900556573	1780682.6076307215	6524793.918501136	510418.5855880361	603629.9476344319	1361636.070435234	664307.0569728928	293990.3240636925	962486.802664725	86050.26428461673	3.01049431878397	1.59000039486067	0.0433610601798402	0.811111111111111	1.43724555517001	up	Fumimycin
187	Com_3250_neg	Docosatrienoic Acid	N	C22H38O2	334.287	333.28	0.89407	[M-H]-	11.092	0.58999999999999997	2	C18	Lipids and lipid-like molecules	Fatty Acyls	Fatty acids and conjugates	"28845-86-5"	HMDB0002823	-	-	LMFA01030408	-	CCC=CCC=CCC=CCCCCCCCCCCCC(=O)O	WBBQTNCISCKUMU-PDBXOOCHSA-N	3986917.9753707787	12704835.517991884	15237397.753369523	1502324.4749303136	8703470.380717125	7612809.227901155	1636525.188453594	3248668.272285494	1102090.4955507962	26844258.66652931	2104506.331067229	14287169.881096989	92258850.35319962	28570474.343454596	56693375.054244824	8935252.761814749	23585850.385852557	25397956.27892218	25265277.600957938	0.203748160689105	-2.29514	0.00294745976751712	0.90000000000000002	1.96797148963553	down	Docosatrienoic Acid
188	Com_3295_neg	Irisoid E	N	C17H10O8	342.038	341.03	1.14016	[M-H]-	2.404	-	3	C18	Phenylpropanoids and polyketides	Flavonoids	Pyranoflavonoids	-	-	-	-	-	-	C1C2=C(C(=CC=C2)O)C3=C(O1)C(=O)C4=C(C5=C(C(=C4O3)O)OCO5)O	VSKVHHCOZSAZBL-UHFFFAOYSA-N	4597397.958889094	4622473.411759657	10521908.877253987	2054233.1151300394	4613318.694131266	2970999.3614694895	6608741.247501035	5409697.291476247	1922452.4146073223	25867988.82935008	634968.2496007183	19949521.54952171	10288181.208616825	44038428.720620446	28478018.85468531	3171464.03943625	17057034.95123106	24681665.780333057	55452788.28746688	0.20962755355948	-2.2541	0.0233363014113257	0.822222222222222	1.38997308050612	down	Irisoid E
189	Com_3296_neg	6-Hydroxymelatonin sulfate	N	C13H14N2O7S	342.052	341.045	1.04418	[M-H]-	5.501	-	3	C18	Organic acids and derivatives	Carboxylic acids and derivatives	Carboxylic acid derivatives	"-"	HMDB0247078	-	-	-	129630757	COC1=C(O)C=C2N3OS(=O)(=O)OC3=C(CCNC(C)=O)C2=C1	NOHSTXXKVUVVPU-UHFFFAOYSA-N	19792429.19608489	1615659.3429991787	2608698.8506701277	21763237.980985124	14831398.448956873	9741736.541989226	8803695.979824664	31199336.014486074	17395836.06771399	994219.761262965	5670844.040214412	3547516.544097517	8884159.635172522	7014379.389273354	5830460.76930702	1965134.8691271227	607325.1981079236	1310631.898522767	3366277.9752325937	3.62192541792583	1.85675683886225	0.0103537550450216	0.844444444444444	1.44097269247803	up	6-Hydroxymelatonin sulfate
190	Com_32_neg	L-Aspartic acid	N	C4H7NO4	133.038	132.029	6.69336	[M-H]-	1.355	0.96999999999999997	1	C18	Organic acids and derivatives	Carboxylic acids and derivatives	Amino acids, peptides, and analogues	"56-84-8"	HMDB0000191	C00049	map00220;map00250;map00260;map00261;map00270;map00300;map00340;map00410;map00460;map00710;map00760;map00770;map00970;map01060;map01064;map01070;map01100;map01110;map01120;map01130	-	5960	N[C@@H](CC(O)=O)C(O)=O	CKLJMWTZIZZHCS-REOHCLBHSA-N	132017510.25316411	90775663.82135174	202917519.12103572	66189902.61126938	91302419.27022178	155158875.245112	212530095.55483192	76567590.06061496	55131693.315376945	459186360.54152554	150203594.96546534	236490267.79027832	210410360.65403038	641099341.2246166	661477157.758439	88206219.52614655	421028014.6481509	223983623.58508477	240558297.43849796	0.360938480991747	-1.47018	0.0021057155372319	0.888888888888889	1.35150556627425	down	L-Aspartic acid
191	Com_3310_neg	DIBOA-Glc	N	C14H17NO9	343.09	342.083	0.26597	[M-H]-	5.031	-	3	C18	Organic oxygen compounds	Organooxygen compounds	Carbohydrates and carbohydrate conjugates	"155835-54-4"	HMDB0033734	-	-	-	58114415	OCC1OC(OC2OC3=CC=CC=C3N(O)C2=O)C(O)C(O)C1O	OUSLYTBGQGKTME-UHFFFAOYSA-N	4822555.997899032	8636713.671148108	147621.08710331086	2429783.991039302	5896493.515172126	6068970.050118168	4283260.947425189	8435279.88853744	2180353.4160546027	552520.798632684	1829852.3965213818	6499593.789404898	542648.033879476	366538.735610806	1921384.8164965839	47383.73258071642	1076362.5609615585	3070786.228745074	740974.0473357073	2.86326794282521	1.51766268315515	0.0436612968142133	0.811111111111111	1.55829499696299	up	DIBOA-Glc
192	Com_331_neg	Tetradecanoic acid	N	C14H28O2	228.209	227.202	0.44674	[M-H]-	8.705	0.81000000000000005	1	C18	Lipids and lipid-like molecules	Fatty Acyls	Fatty acids and conjugates	"544-63-8"	HMDB0000806	C06424	map00061;map01100	LMFA01010014	11005	CCCCCCCCCCCCCC(O)=O	TUNFSRHWOTWDNC-UHFFFAOYSA-N	1113804.2828276579	13712164.62423006	131688.67841903656	1563804.8197072938	16979693.710914068	1431846.2090065433	1537105.1929596704	1214024.6154003174	11265159.450874057	21817355.653528716	7849691.747185676	19445998.120841518	8917320.994425617	35924585.13965019	5408921.335543065	7583150.225892663	132078977.1902552	85931245.70198818	6497613.9733770015	0.164089015761628	-2.60745	0.00530723581472064	0.833333333333333	2.00123410992258	down	Tetradecanoic acid
193	Com_3331_neg	Methyl 6-O-galloyl-beta-D-glucopyranoside	N	C14H18O10	346.09	345.083	1.04937	[M-H]-	4.8	-	3	C18	Benzenoids	Benzene and substituted derivatives	Benzoic acids and derivatives	"88647-06-7"	HMDB0039354	-	-	-	78385296	COC1OC(COC(=O)C2=CC(O)=C(O)C(O)=C2)C(O)C(O)C1O	FNCIIGZVDLRIDE-UHFFFAOYSA-N	13193766.663519958	24933817.304499052	482013.0673635208	5483138.219306385	9760883.089934856	10037688.092707513	13994961.342804939	20267480.985354632	2558992.2163541936	522327.18221497565	7038710.670296398	29194266.373618472	791360.045349176	4667713.481477684	1218742.5077346852	71692.79103575033	1446273.1703915056	4198655.678591028	289407.43881807063	2.26345005992881	1.17852347575391	0.0342736893020217	0.777777777777778	1.20410976997736	up	Methyl 6-O-galloyl-beta-D-glucopyranoside
194	Com_3342_neg	Formononetin 7-sulfate	N	C16H12O7S	348.03	347.024	1.20183	[M-H]-	5.736	-	3	C18	Phenylpropanoids and polyketides	Isoflavonoids	O-methylated isoflavonoids	"-"	HMDB0240518	-	-	-	-	COC1=CC=C(C=C1)C1=COC2=C(C=CC(OS(O)(=O)=O)=C2)C1=O	DSZBEWXQBVATQX-UHFFFAOYSA-N	3525642.17229987	22744405.585821748	13279809.904369744	6603596.121278887	3967868.8677279307	13553388.804709617	9320790.933117889	8312211.507745163	1915316.1319068037	27556401.079403106	4146567.709599632	17998178.56490092	43517098.76730329	2104193.5472937184	26562381.00595506	10550308.864350205	33434033.511527672	40869230.5951455	55394827.9496117	0.352759687623137	-1.50324	0.0471990176121411	0.80000000000000004	1.11159349285093	down	Formononetin 7-sulfate
195	Com_3345_neg	Compound VII	N	C18H21ClN2O3	348.124	347.117	0.78341	[M-H]-	5.726	0.60999999999999999	2	C18	Benzenoids	Phenol ethers	-	-	-	C06489	-	-	-	CC1=NOC(=C1)CCCCCOC2=C(C=C(C=C2)C3=NCCO3)Cl	FCSKOFQQCWLGMV-UHFFFAOYSA-N	16132553.24117132	31480552.738394912	58115621.7526784	15842431.090187943	12195977.422251327	69222992.34781013	16084859.059073586	16170906.099373959	8186951.034751913	158951886.2291473	11422103.420098316	112592100.5367497	208878542.83192626	40533146.620231085	174529533.2903056	43490447.09042558	156211457.54563725	250262844.9435779	190977882.58751237	0.200675853892314	-2.31706	0.00109843486461232	0.866666666666667	1.19139172032337	down	Compound VII
196	Com_334_neg	Dodecanedioic acid	N	C12H22O4	230.152	229.144	0.21382	[M-H]-	6.427	0.87	1	C18	Lipids and lipid-like molecules	Fatty Acyls	Fatty acids and conjugates	"693-23-2"	HMDB0000623	C02678	-	LMFA01170009	12736	OC(=O)CCCCCCCCCCC(O)=O	TVIDDXQYHWJXFK-UHFFFAOYSA-N	92860866.47563365	135156374.34522977	459608.6812668007	12069500.164728709	32131799.8012996	154406784.08934787	6909303.894933182	54661587.967236586	3335537.256436038	51284149.95931288	76756887.82744639	1679510485.5292556	46546811.01282366	45107809.325354055	367043811.47841567	14689256.20669047	102446145.889849	355682016.6393736	136343454.02753243	0.190114422724114	-2.39506	0.0399478406939871	0.744444444444444	1.39236404019903	down	Dodecanedioic acid
197	Com_335_neg	Undecylenic acid	N	C11H20O2	184.146	229.144	0.424	[M+HCOOH-H]-	5.599	0.75	1	C18	Lipids and lipid-like molecules	Fatty Acyls	Fatty acids and conjugates	"112-38-9"	HMDB0033724	C13910	-	LMFA01030036	5634	OC(=O)CCCCCCCCC=C	FRPZMMHWLSIFAZ-UHFFFAOYSA-N	13470796.558618756	12319286.348240415	3421682.4963287585	3643273.4036344383	6239498.647798009	12601615.658418464	7491707.946921156	7620958.868935605	2477396.2396724196	6809353.810569077	18948319.528004933	113838634.55615231	9990497.364188548	43146691.477727205	202943218.64002922	4899032.683839413	23113306.134873047	25528482.458505817	18351053.484062143	0.164648965425647	-2.60253	0.00836804983940633	0.844444444444444	1.40636439478139	down	Undecylenic acid
198	Com_3366_neg	Pregnanetriolone	N	C21H34O4	350.246	349.239	0.35939	[M-H]-	9.871	-	3	C18	Lipids and lipid-like molecules	Steroids and steroid derivatives	Pregnane steroids	"603-99-6"	HMDB0041997	C15368	-	LMST02030290	150786	[H][C@@](C)(O)[C@@]1(O)CC[C@@]2([H])[C@]3([H])CC[C@]4([H])C[C@]([H])(O)CC[C@]4(C)[C@@]3([H])C(=O)C[C@]12C	WKFXHNDWEHDGQD-ZQRGSSBZSA-N	4156876.7476657387	15923134.92595852	28061395.562519263	2351412.3287111754	8463781.767354446	16324991.341045855	5987037.290982421	11627025.350114457	4239864.320106055	28120073.642159246	4234509.766747104	18368704.39903435	68652615.7825135	35598487.67471203	76365610.4625322	10794850.56072271	34141999.494040176	16292735.587247701	13282951.858574895	0.352877093718818	-1.50276	0.0186059232161161	0.811111111111111	1.60598666897177	down	Pregnanetriolone
199	Com_3376_neg	Estradiol 17-sulfate	N	C18H24O5S	352.134	351.127	0.94772	[M-H]-	5.839	-	3	C18	Lipids and lipid-like molecules	Steroids and steroid derivatives	Sulfated steroids	"-"	HMDB0251958	-	-	-	-	CC12CCC3C(CCC4=C3C=CC(O)=C4)C1CCC2OS(O)(=O)=O	JSUDNGPWAXYETN-UHFFFAOYSA-N	1080123.05253485	46185031.48534849	8245975.09638541	1934057.051639853	4953092.238311412	22776989.610012643	51102998.84066296	6131319.768426832	2366772.314571694	185451587.34252524	3448700.909288574	18107232.87210748	177571770.8005017	20490724.37596034	122062496.87988149	11087209.035214778	41176666.40983709	98578677.93722375	337568720.6070362	0.158400478297664	-2.65835	0.010434505337768	0.811111111111111	1.18220718313155	down	Estradiol 17-sulfate
200	Com_3378_neg	Desacetyltetraneurin D 4-O-isobutyrate	N	C19H28O6	352.189	351.182	1.26139	[M-H]-	5.776	0.56000000000000005	2	C18	Lipids and lipid-like molecules	Prenol lipids	Terpene lactones	-	-	-	-	-	-	CC1CCC2C(C3(C1(CCC3OC(=O)C(C)C)O)CO)OC(=O)C2=C	YAQZXHLVANZHGK-IMSBPQIQSA-N	14230834.048165172	45026873.55216406	3511787.876826407	5667082.047358493	12441576.624100061	20699032.27920625	15743425.252162768	19600910.676519684	4132951.114966618	24301825.92632366	12167063.789890418	64461690.44109418	8385112.093440944	39621639.52334406	124359203.70487753	12007973.074320983	60850928.118867405	76348874.76346417	40000468.0781592	0.33886610406673	-1.56121	0.0176728525737664	0.766666666666667	1.18797713309891	down	Desacetyltetraneurin D 4-O-isobutyrate
201	Com_3390_neg	Dimethylsphingosine	N	C20H37NO4	355.272	354.265	0.30775	[M-H]-	7.424	-	3	C18	Organic oxygen compounds	Organooxygen compounds	Alcohols and polyols	"-"	HMDB0251406	-	-	-	-	CCCCCCCCCCCCCC=CC(O)C(N)C(O)(C=O)C=O	JKBAAUMLHIUPKO-UHFFFAOYSA-N	352450.44210207113	2631017.1908422215	311082.7731263497	887143.0002450577	724746.8674615131	260137.50323102446	2428678.6426254604	4748750.73928808	639083.2394939373	14461595.952904664	6335469.432522564	7093518.58301231	3356787.4632451283	4632721.774176937	7862951.137081984	811217.710457159	5118711.924502917	6677020.5052579455	24630812.911664322	0.178136727235957	-2.48894	0.00063816192851877	0.933333333333333	1.78330664712118	down	Dimethylsphingosine
202	Com_3391_neg	N-Palmitoyl Valine	N	C21H41NO3	355.309	354.302	1.101	[M-H]-	9.919	-	3	C18	Organic acids and derivatives	Carboxylic acids and derivatives	Amino acids, peptides, and analogues	"-"	HMDB0241935	-	-	LMFA08020120	-	CCCCCCCCCCCCCCCC(=O)NC(C(C)C)C(O)=O	OGLNTVZUARMGNY-UHFFFAOYSA-N	23209436.735362142	76933688.02161926	323928.78938187147	3525770.5758945937	47076118.29665458	22843204.254491944	14339715.540893592	18414036.041574072	11839408.33008179	642006.2442904738	8632232.614736633	24085715.123862382	771627.7626860372	2925671.766070286	3194279.2791874968	1063063.2087246396	4248008.711757173	2877760.1450930783	3185458.5607840405	4.70275644850136	2.2335066182606	0.0395143163287084	0.80000000000000004	1.20310055714826	up	N-Palmitoyl Valine
203	Com_3393_neg	Caffeic acid 3-O-glucuronide	N	C15H16O10	356.074	355.068	1.5447	[M-H]-	5.152	-	3	C18	Organic oxygen compounds	Organooxygen compounds	Carbohydrates and carbohydrate conjugates	"-"	HMDB0041705	-	-	-	25171992	O[C@H]1[C@H](OC2=C(O)C=CC(\C=C\C(O)=O)=C2)O[C@@H]([C@@H](O)[C@@H]1O)C(O)=O	BSOMSDFTZKNUHY-ZYZFHZPYSA-N	193864927.95918646	553023219.8693359	36368470.49904588	217698081.21675086	276512034.64716274	170195873.2527134	311159620.99880135	322589930.55529934	226287529.50031766	143736594.31030843	218081980.5337551	227979561.5599348	17499115.29667032	38588068.871650524	5292744.564592064	8194712.301130954	80233627.68582258	46294746.33798039	149101649.5260235	2.74235623924268	1.45541599314703	0.0116272578913939	0.844444444444444	1.05714907238993	up	Caffeic acid 3-O-glucuronide
204	Com_3397_neg	14-Hydroxy-19-oxogelsenicine	N	C19H20N2O5	356.137	355.131	2.27084	[M-H]-	5.598	-	3	C18	Organoheterocyclic compounds	Indoles and derivatives	-	-	-	-	-	-	-	CC(=O)C1=NC2CC3(C4C(C1C2CO4)O)C5=CC=CC=C5N(C3=O)OC	MCNGMIYVIVFDCY-IQSNWIMPSA-N	15309190.353693835	25754292.35981533	23207774.004279424	124693.00253720715	3046912.0927742063	29571414.68559732	8813460.98027199	40261311.606163524	5079851.631390852	44598798.92315244	13704676.88035857	68477641.90498044	2821783.4185724277	10938190.802644497	134291814.33165362	101328460.28750136	112071857.83521825	182479976.49645755	197662110.00987163	0.193424943263707	-2.37015	0.031754621016058	0.80000000000000004	1.20417472604064	down	14-Hydroxy-19-oxogelsenicine
205	Com_3405_neg	Cyclodopa glucoside	N	C15H19NO9	357.106	356.099	0.94598	[M-H]-	5.354	-	3	C18	Organic acids and derivatives	Carboxylic acids and derivatives	Amino acids, peptides, and analogues	"71242-23-4"	HMDB0029833	-	-	-	74413859	OCC1OC(OC2=C(O)C=C3NC(CC3=C2)C(O)=O)C(O)C(O)C1O	PXMFPPFHRQZIHO-UHFFFAOYSA-N	4028505.1364608896	6491342.407592953	932781.7239689351	4421487.720845969	4292260.94851191	6204578.671964376	11368153.370764779	17617485.828405216	2007392.9001788858	1436002.8230591004	4814919.57950597	9336065.104701452	404992.58494485304	2219446.769000719	1586644.6865407445	1190370.1440566336	895482.4769294508	2405404.5156298117	2917197.1370750177	2.34273812283835	1.22819569513239	0.0394818414371111	0.766666666666667	1.15743646127031	up	Cyclodopa glucoside
206	Com_3418_neg	Tetracosapentaenoic acid (24:5n-6)	N	C24H38O2	358.287	357.28	1.16953	[M-H]-	10.86	-	3	C18	Lipids and lipid-like molecules	Fatty Acyls	Fatty acids and conjugates	"-"	HMDB0006322	-	map00592	LMFA01030820	14505435	CCCCC\C=C/C\C=C/C\C=C/C\C=C/C\C=C/CCCCC(O)=O	VENRYLMOFDSSDJ-WMPRHZDHSA-N	396704.0243774707	1504559.6823091493	4884811.981583781	468573.03410451906	750027.69776967	1899857.7070660717	328551.8569300003	687116.242351359	271663.8181381013	5197440.757367263	345025.83077907196	1171445.929844892	11177025.375540523	4161691.8818262652	11456054.946989445	1342633.8273129964	4500790.264888586	3399461.2768180748	2045218.3209071928	0.277595942856662	-1.84894	0.0117314205420765	0.811111111111111	1.5363680101468	down	Tetracosapentaenoic acid (24:5n-6)
207	Com_3422_neg	Syringic acid beta-glucopyranosyl ester	N	C15H20O10	360.106	359.099	1.93116	[M-H]-	5.078	0.68000000000000005	2	C18	Phenylpropanoids and polyketides	Tannins	Hydrolyzable tannins	-	-	-	-	-	-	COC1=CC(=CC(=C1O)OC)C(=O)OC2C(C(C(C(O2)CO)O)O)O	CIYLTHWUJCCASO-APACUCGBSA-N	64909721.571200885	100560715.07054262	2576194.7423189916	35428062.18662174	77732264.97017099	63421093.96487733	79273829.35711363	118320713.7751806	23804337.86875228	9294378.229733765	30614889.883697756	103588714.28240736	1192063.5158850441	13306646.335105725	2952052.0075475075	1757970.9427452427	2699771.9810785586	5521546.909782206	2145872.0936074606	3.63381649425342	1.86148556610061	0.00405589393795282	0.833333333333333	1.70804000372178	up	Syringic acid beta-glucopyranosyl ester
208	Com_3425_neg	Prednisolone	N	C21H28O5	360.194	359.187	1.82775	[M-H]-	6.197	0.58999999999999997	2	C18	Lipids and lipid-like molecules	Steroids and steroid derivatives	Hydroxysteroids	"50-24-8"	HMDB0014998	C07369	-	LMST02030179	5755	O=C1C=CC2(C(=C1)CCC3C4CCC(O)(C(=O)CO)C4(C)CC(O)C32)C	OIGNJSKKLXVSLS-VWUMJDOOSA-N	9953909.252758177	23129649.618224304	1447249.3435923564	4654007.729075184	4029226.9348578406	21710756.609152813	3137952.2999545527	12271389.415576505	5879748.187820048	37640687.91918149	8303691.154085577	6747093.184048598	55002098.66405103	21638379.72338265	48449457.47926061	5511829.390333076	40300126.04946259	26100944.464047927	23896703.977916885	0.35013288533191	-1.51403	0.0131539849387223	0.833333333333333	1.30694230743844	down	Prednisolone
209	Com_3426_neg	cannabigerolate	N	C22H32O4	360.23	359.223	0.92376	[M-H]-	8.096	0.66000000000000003	2	C18	Benzenoids	Benzene and substituted derivatives	Benzoic acids and derivatives	"-"	HMDB0304284	C20406	-	-	3082240	CCCCCC1=CC(O)=C(CC=C(C)CCC=C(C)C)C(O)=C1C(O)=O	SEEZIOZEUUMJME-UHFFFAOYSA-N	754337.4597515869	156655.5120138663	412709.40799518145	44030.236868612665	236075.34548465686	179022.04213327006	190920.45262225685	268109.49796489545	572654.581910969	3699106.1253573513	1120743.3417848179	197818.58398097695	1786104.2443118158	3809845.1505122045	2391462.331835067	240947.8420085255	1702946.4740391627	1117081.8981815348	1105268.591293131	0.18211981020975	-2.45704	0.00139382214737723	0.90000000000000002	1.11286502710189	down	cannabigerolate
210	Com_3434_neg	1alpha-Hydroxycorticosterone	N	C21H30O5	362.209	361.203	1.77568	[M-H]-	6.3	0.5	2	C18	Lipids and lipid-like molecules	Steroids and steroid derivatives	Hydroxysteroids	"-"	HMDB0244860	-	-	-	21850823	CC12CC(O)C3C(CCC4=CC(=O)CC(O)C34C)C1CCC2C(=O)CO	YAHNLJYKDPTSTN-UHFFFAOYSA-N	3991141.409408333	13335527.14155891	921588.7346925217	1499160.5369755528	1886984.6673993832	13766249.683850992	1851001.0570770404	9861250.39275156	151130.90758425882	24642324.159103826	5188888.290979683	8279708.759892275	7706466.580978969	9327591.295005795	68357589.3375154	2457072.5510907765	17957114.731057834	36206178.84742037	19087903.54435657	0.263618156648627	-1.92348	0.0139217798767711	0.822222222222222	1.2136608968215	down	1alpha-Hydroxycorticosterone
211	Com_3436_neg	2'(R)-Hydroxylanneaquinol	N	C23H38O3	362.282	361.275	0.87503	[M-H]-	7.081	0.55000000000000004	2	C18	Lipids and lipid-like molecules	Fatty Acyls	Fatty alcohols	-	-	-	-	-	-	CCCCCCCCC=CCCCCCC(CC1=C(C=CC(=C1)O)O)O	SYEWMKBCQCNFPV-VFCOFNOGSA-N	136302.94013884262	484920.38598650176	70719932.36183032	1291004.6073737014	96008.40255988119	169815.60142414816	5953198.166328463	120894.99077151297	893585.2100812441	84021949.39181168	4940532.462915379	5081040.532537071	3122179.947152242	60638286.3690795	17463847.81287756	15047068.850018995	137108625.47638446	4782425.780517167	774092.3633842408	0.266501327797403	-1.90779	0.00732172362859424	0.833333333333333	1.77812910940619	down	2'(R)-Hydroxylanneaquinol
212	Com_3438_neg	N-Palmitoyltaurine	N	C18H37NO4S	363.244	362.237	0.49056	[M-H]-	8.011	0.56000000000000005	2	C18	Lipids and lipid-like molecules	Fatty Acyls	Fatty amides	"83982-06-3"	HMDB0240594	-	-	LMFA08020080	14504290	CCCCCCCCCCCCCCCC(=O)NCCS(O)(=O)=O	LPDJCYFKKSLKRO-UHFFFAOYSA-N	1636428.0151514292	33545451.68427523	1840647.6899038893	31539486.84814109	75098299.47027571	4846485.701238249	45368349.820493616	3999330.676203496	45107678.63442928	893348656.3448545	37988024.535064824	186743234.2316611	102210320.8371986	96532839.42098399	26802525.182661094	106259634.99193144	512376628.4799574	122455324.9205531	99296613.1586872	0.123616515562148	-3.01606	0.00196000867318007	0.911111111111111	1.76223593233974	down	N-Palmitoyltaurine
213	Com_3453_neg	Kaempferol 7-O-sulfate	N	C15H10O9S	366.005	364.998	0.88081	[M-H]-	5.643	0.91000000000000003	2	C18	Phenylpropanoids and polyketides	Flavonoids	Flavones	-	-	-	-	LMPK12111998	-	C1=CC(=CC=C1C2=C(C(=O)C3=C(C=C(C=C3O2)OS(=O)(=O)O)O)O)O	XWYRTWOPMFPHKO-UHFFFAOYSA-N	142942159.3156828	576521445.4265045	486093037.3310313	222742327.99256244	84094788.45330632	347776109.8475394	150779947.32226968	288177343.55866057	449527216.9341061	177783576.93086186	48532268.37971291	168383984.83711842	101710770.89376587	43277977.09854286	154601828.05959636	60260841.49234933	245440659.49545547	225027863.36543882	216482617.60197195	2.11866483404787	1.0831553760525	0.0231756022366337	0.766666666666667	1.39570982783519	up	Kaempferol 7-O-sulfate
214	Com_3455_neg	4-Hydroxyestrone sulfate	N	C18H22O6S	366.114	365.107	0.30166	[M-H]-	5.501	0.53000000000000003	2	C18	Organoheterocyclic compounds	Thienopyridines	-	"-"	HMDB0012779	-	-	-	12337017	C[C@@]12CCC3C(CCC4=C3C=CC(OS(O)(=O)=O)=C4O)C1CCC2=O	QIJNCQNMZUTUIF-KQWCVQSUSA-N	3860241.0663720854	15168363.730918195	29474228.413167037	12945403.316338705	18034200.766963094	42342188.033883594	54879873.795446984	24157921.265908133	4936009.827502508	1163908198.9096746	45590595.93885454	34873899.03761376	274029974.9660147	132477190.4659314	791167492.4584202	203623188.2091974	432515331.0187809	491969995.454814	1521735344.464189	0.0449076606295574	-4.47689	3.82677967042818e-05	0.966666666666667	1.70012228399302	down	4-Hydroxyestrone sulfate
215	Com_3456_neg	Tryptophan 2-C-mannoside	N	C17H22N2O7	366.143	365.136	0.96992	[M-H]-	4.878	-	3	C18	Organoheterocyclic compounds	Indoles and derivatives	Indolyl carboxylic acids and derivatives	"180509-18-6"	HMDB0240296	-	-	-	10981970	N[C@@H](CC1=C(NC2=CC=CC=C12)[C@H]1O[C@H](CO)[C@@H](O)[C@H](O)[C@@H]1O)C(O)=O	CPXSBHKDEPPWIX-RAYCSJGISA-N	28804564.739936516	23573160.836607657	33061046.975296985	10872879.273230832	8559784.10295234	48803214.870261416	5704795.985408313	24754475.620048072	7313345.330027487	86476235.2938299	8291342.3129140455	37267656.591049284	61496076.169950016	27274860.87534707	85270029.47005378	26130870.636824343	62512815.89716807	70382794.06671418	88348519.58731627	0.384350392635324	-1.37951	0.0108286186384942	0.844444444444444	1.57591861744429	down	Tryptophan 2-C-mannoside
216	Com_3458_neg	Hexyl oroxylopterocarpan	N	C23H26O4	366.183	365.176	0.72051	[M-H]-	8.321	0.53000000000000003	2	C18	Phenylpropanoids and polyketides	Isoflavonoids	Furanoisoflavonoids	-	-	-	-	-	-	CCCCCCC1CC2=CC3=C(C=C2O1)OCC4C3OC5=C4C=C(C=C5)O	RHVATCHRZSZOTC-ICPLQIHGSA-N	106864.87415156023	7059083.250551893	6391781.371014275	122391.254213575	93847.73756020107	2809632.536872163	51824.11348601069	713005.4402099502	842816.1254259018	65980472.5146638	136237.47653386934	3691136.7054754025	42005709.52197589	5080641.879783414	11026447.000021527	75113.56812403658	9692248.184057105	11941134.192930887	20240471.497862596	0.118988299524593	-3.07111	0.0316426095989451	0.811111111111111	1.41672949099875	down	Hexyl oroxylopterocarpan
217	Com_3466_neg	Estriol 3-sulfate	N	C18H24O6S	368.129	367.123	1.31242	[M-H]-	5.458	0.62	2	C18	Lipids and lipid-like molecules	Steroids and steroid derivatives	Sulfated steroids	"-"	HMDB0251977	-	-	-	-	CC12CCC3C(CCC4=C3C=CC(OS(O)(=O)=O)=C4)C1CC(O)C2O	ZORQMBLUMWNJEQ-UHFFFAOYSA-N	3843813.552428046	11100255.795906207	11395283.276440382	5048324.8844149085	3852489.458794925	17805897.583748784	13603253.874314064	7573082.923501494	1547307.8810690562	263596964.8742488	7682327.120611458	12870615.491112173	68435950.68444625	40156050.38556911	182593016.5700523	22985245.24552781	64263334.52348842	101658271.87283023	363816729.8947733	0.0746313824279096	-3.74407	0.000337190571867702	0.933333333333333	1.61083923521235	down	Estriol 3-sulfate
218	Com_3482_neg	5a-Dihydrotestosterone sulfate	N	C19H30O5S	370.181	369.174	1.02016	[M-H]-	6.325	0.69999999999999996	2	C18	Lipids and lipid-like molecules	Steroids and steroid derivatives	Sulfated steroids	"-"	HMDB0006278	-	-	LMST05020023	18665256	[H][C@@]12CC[C@H](OS(O)(=O)=O)[C@@]1(C)CC[C@@]1([H])[C@@]2([H])CC[C@@]2([H])CC(=O)CC[C@]12C	KYVPWJSGFKNNLD-ABEVXSGRSA-N	26419740.25342368	139896803.5501699	108182302.18291377	70086153.25109969	58731125.08355903	197398400.22291133	153335705.07435465	100670055.39514367	68995926.61311455	2252746400.462892	113808479.89751673	262431380.17027393	779615136.1553214	129553633.21359485	225381754.4498703	382616089.24276274	683787777.7587818	477013612.74604106	1146479058.2053924	0.159039583271885	-2.65254	0.000540748560656409	0.933333333333333	1.40446431393756	down	5a-Dihydrotestosterone sulfate
219	Com_3497_neg	Androstane-3,17-diol 17-sulfate	N	C19H32O5S	372.197	371.19	0.96965	[M-H]-	6.037	0.56999999999999995	2	C18	Lipids and lipid-like molecules	Steroids and steroid derivatives	Sulfated steroids	"-"	HMDB0247995	-	-	-	73744476	CC12CCC3C(CCC4CC(O)CCC34C)C1CCC2OS(O)(=O)=O	KWYNDVHEQWYGIL-UHFFFAOYSA-N	328952.6577295494	8107483.248794616	1451341.4005993975	622267.8743072696	722445.6726890258	4374853.8446462145	2093876.7064236857	716651.6205155968	842058.866549946	197214846.81727472	758694.3179814672	1449553.3387416739	46144576.902612075	6481103.627902864	15686766.272759104	5441288.902999851	25915038.15759265	44810748.82563587	49291268.92041912	0.0544258827060213	-4.19956	0.00208515030445873	0.877777777777778	1.54401634472962	down	Androstane-3,17-diol 17-sulfate
220	Com_3532_neg	Gibberellin A125	N	C20H26O7	378.168	377.161	0.19943	[M-H]-	5.533	0.56000000000000005	2	C18	Lipids and lipid-like molecules	Prenol lipids	Diterpenoids	-	HMDB0036945	-	-	-	-	CC1(CCCC2(C1C(C34C2CC(C(C3)(C(=C)C4)O)O)C(=O)O)C=O)C(=O)O	RYEQDBJAVSWVOI-ARCJWRNYSA-N	18778961.954811044	19078673.067414884	7008864.288985976	3351874.634569604	3986210.5959657086	60016570.880821794	5524427.912951971	8520471.146521272	1348029.2576745064	20637783.83372706	4339316.341791279	41014219.676672235	10664475.404453205	17163308.818481658	70632809.32502167	14151303.328033749	42491235.23275372	66662559.959296726	27917542.456796587	0.449175977003554	-1.15465	0.0337786665296879	0.788888888888889	1.26425389090236	down	Gibberellin A125
221	Com_3540_neg	N-Linoleoyl Valine	N	C23H41NO3	379.309	378.302	0.74099	[M-H]-	9.585	-	3	C18	Organic acids and derivatives	Carboxylic acids and derivatives	Amino acids, peptides, and analogues	"-"	HMDB0241988	-	-	LMFA08020121	75955262	CCCCCC=CCC=CCCCCCCCC(=O)NC(C(C)C)C(O)=O	OBXMQPZPFUXHDL-UHFFFAOYSA-N	24332612.494399715	78341656.69518104	1373753.6414135692	5431595.415894427	42035282.669933744	21513202.923577473	23951553.522879135	27505855.81731603	18062453.317315415	1242890.6878125258	20016327.658886254	29986191.1614429	1309929.3172971962	3938348.10668782	3493704.899746287	2289842.35044559	9146517.023511127	3228038.713764893	7585873.35716579	3.27705980222558	1.71240200049345	0.0251631292258579	0.80000000000000004	1.15222002858508	up	N-Linoleoyl Valine
222	Com_3543_neg	Preussomerin EG3	N	C21H16O7	380.09	379.083	1.4558	[M-H]-	1.403	0.57999999999999996	2	C18	Benzenoids	Tetralins	-	-	-	-	-	-	-	COC1CC(=O)C2=C3C14OC5=C6C(=C(C=C5)O)C(=O)CCC6(O4)OC3=CC=C2	TVCMYNVBJFGZDU-MAODMQOUSA-N	170940348.794721	458525261.42304134	7194824.677720469	69375163.99663223	164833139.20236963	108229610.26836725	379976927.44431335	386492036.4860391	111142932.1529322	68252130.84405519	205865944.95256785	330992675.4517114	3422875.3132376894	141887799.93344936	13708430.484009605	6605568.839997509	30195018.77449733	15892300.703274816	21288855.412492506	2.46149961529229	1.29953751409403	0.0498181970580705	0.766666666666667	1.38984066412657	up	Preussomerin EG3
223	Com_3544_neg	2-Methoxyestrone 3-sulfate	N	C19H24O6S	380.129	379.122	0.28668	[M-H]-	5.875	0.56000000000000005	2	C18	Lipids and lipid-like molecules	Steroids and steroid derivatives	Sulfated steroids	-	-	C08358	map00140	LMST05020006	-	CC12CCC3C(C1CCC2=O)CCC4=CC(=C(C=C34)OC)OS(=O)(=O)O	SCVLBAOQZXPGMZ-XXZHDZSNSA-N	218619.31190818394	1823177.292100508	5085219.235460834	3036338.20004183	592214.6709220319	4951126.679620008	7375960.048266978	3306981.517570616	541026.0711258608	53310527.44905731	3082146.9042061786	4736768.313158349	27130719.074621372	4254359.039305563	55408887.81357004	11656270.068922171	16551643.903912881	16234538.533167781	70289926.97017172	0.113924612660439	-3.13385	0.000981607505331228	0.888888888888889	1.18045918393718	down	2-Methoxyestrone 3-sulfate
224	Com_3554_neg	Besarhanamide A	N	C23H43NO3	381.324	380.317	0.45575	[M-H]-	10.125	0.68999999999999995	2	C18	Organoheterocyclic compounds	Epoxides	Oxirane carboxylic acids and derivatives	-	-	-	-	-	-	CCCCCCCCCCCCCC=CCCC1C(O1)C(=O)NC(C)CO	WFDZAQUSOQZZAS-HFXYZWCVSA-N	6967497.3839340275	22070606.61943094	911097.766432358	2060410.1881639052	11695355.561874451	8287816.790016895	7392631.240183061	8626426.729527103	5832564.749623773	1090048.4690772882	5582547.93345826	8600250.357947366	981185.6933257055	1524798.1507806994	2263843.761847514	1099925.855966009	3912302.2316853297	1847176.6260127702	2483280.910765362	2.79218431113464	1.48139417649871	0.0242861257670016	0.788888888888889	1.15074422660216	up	Besarhanamide A
225	Com_3557_neg	Enterodiol sulfate	N	C18H22O7S	382.109	381.102	1.94212	[M-H]-	5.262	-	3	C18	Lignans, neolignans and related compounds	Dibenzylbutane lignans	Dibenzylbutanediol lignans	"-"	HMDB0240504	-	-	-	-	[H][C@@](CO)(CC1=CC(O)=CC=C1)[C@]([H])(CO)CC1=CC(OS(O)(=O)=O)=CC=C1	QFWYXPNNPTWNSP-HOTGVXAUSA-N	126741.39185943712	4803575.191022417	275791.03930914897	380064.27130098914	87507.54309086832	908318.6356612083	2515077.779298003	1212407.0686499889	842816.1254259018	5546061.813834837	2392090.0413546935	15849359.175089974	1928563.1636301538	27206095.683437806	39580580.510012366	5370993.973577953	5067899.413674632	3646698.807337486	27549720.576112606	0.0923782787098873	-3.4363	0.000323983322482202	0.944444444444444	2.12975661682541	down	Enterodiol sulfate
226	Com_3577_neg	Zeanoside C	N	C16H19NO10	385.101	384.094	1.4564	[M-H]-	4.862	-	3	C18	Organic oxygen compounds	Organooxygen compounds	Carbohydrates and carbohydrate conjugates	"120293-55-2"	HMDB0038960	-	-	-	13988324	OCC1OC(OC2=CC=CC3=C2NC(=O)C3(O)CC(O)=O)C(O)C(O)C1O	VNIXZLMYLWKZLU-UHFFFAOYSA-N	110930662.73936626	76007974.64718968	1416130.201425176	132406031.64681494	168173511.4162081	104201250.70690466	230096169.386374	156454082.1910789	41940387.80969108	36423906.86239934	72397261.16862915	76732490.23011489	5385750.9589923015	2018676.8347698757	784569.9304421624	11541946.650705086	13524336.252709774	3518492.990917487	19074635.391985647	4.7022804563335	2.23336058767133	0.0158044372904256	0.866666666666667	1.40204040862479	up	Zeanoside C
227	Com_3581_neg	2-trans-O-Feruloylglucaric acid	N	C16H18O11	386.085	385.078	1.74322	[M-H]-	5.185	-	3	C18	Organic oxygen compounds	Organooxygen compounds	Carbohydrates and carbohydrate conjugates	"-"	HMDB0302546	-	-	-	-	COC1=C(O)C=CC(\C=C\C(=O)O[C@H]([C@@H](O)[C@H](O)[C@H](O)C(O)=O)C(O)=O)=C1	JZRAOXRUPYISEN-GLJYKRHASA-N	27155018.565531906	74049710.88201278	2609694.117754536	29441368.936476503	44694060.337713644	18950389.370300673	59080945.699367106	61000253.08103604	29792835.37895968	8294669.11522439	32268505.68061645	81687928.98962288	424082.3212355465	21754927.93484259	1883829.5785497744	128384.84174992904	5472131.674509915	10657292.51961899	10897912.579481995	2.22116501463413	1.15131657746433	0.0371570167327655	0.777777777777778	1.28859187519925	up	2-trans-O-Feruloylglucaric acid
228	Com_3606_neg	(-)-11-hydroxy-9,10-dihydrojasmonic acid 11-beta-D-glucoside	N	C18H30O9	390.189	389.182	1.87343	[M-H]-	5.375	0.57999999999999996	2	C18	Lipids and lipid-like molecules	Fatty Acyls	Fatty acyl glycosides	-	-	-	-	LMFA02020206	-	CC(CCCC1C(CCC1=O)CC(=O)O)OC2C(C(C(C(O2)CO)O)O)O	QPYZJXJBZOQDGA-XGNCEZCHSA-N	85047535.83951226	156922325.87806144	1969921.5631818804	46924151.782350965	98598597.91109659	82967200.09613962	107198635.48906076	138210168.10931894	29713801.97429934	56604783.79452699	50124469.507059395	191221320.03909573	2031508.374611356	2702083.880686826	6889091.010994535	3081846.723862987	24234310.498122428	4648526.029997633	10456357.944614397	2.35973626500869	1.23862562635581	0.0364828477058663	0.755555555555556	1.21557586428951	up	(-)-11-hydroxy-9,10-dihydrojasmonic acid 11-beta-D-glucoside
229	Com_3619_neg	1,3-Dipropyl-8-p-sulfophenylxanthine	N	C17H20N4O5S	392.115	391.108	1.29394	[M-H]-	5.638	-	3	C18	Organoheterocyclic compounds	Imidazopyrimidines	Purines and purine derivatives	"89073-57-4"	HMDB0244176	-	-	-	1330	CCCN1C2=C(NC(=N2)C2=CC=C(C=C2)S(O)(=O)=O)C(=O)N(CCC)C1=O	IWALGNIFYOBRKC-UHFFFAOYSA-N	2528418.537478911	4493313.556058453	4077718.5463889386	3734650.909790086	2448136.6060515363	11853067.13965707	3813127.0471917246	2648276.2767085684	4642329.7593555	30282781.807227023	3215707.3188271434	5946765.098910882	33251536.22946871	4514883.282127672	36342444.55872159	5334902.986356629	23677545.49938706	38607551.07656767	42215778.36705702	0.200143531102303	-2.32089	0.00287293462434823	0.888888888888889	1.00383569883831	down	1,3-Dipropyl-8-p-sulfophenylxanthine
230	Com_3620_neg	(-)-Vermiculine	N	C20H24O8	392.147	391.14	1.65867	[M-H]-	5.493	0.63	2	C18	Phenylpropanoids and polyketides	Macrolides and analogues	-	-	-	-	-	-	-	CC(=O)CC1CCC(=O)C=CC(=O)OC(CCC(=O)C=CC(=O)O1)CC(=O)C	CFDVIOQSLRJWSU-NXZHAISVSA-N	3099522.879785651	27185100.891308405	8996666.458150305	2379880.049113297	4977477.818572849	16322176.123635372	6444085.139077635	4530914.020328736	564479.4660464167	18766060.220469598	2252182.8871345455	43099988.61445433	25973558.47965497	17892283.321578052	75927966.42485383	13244320.374835176	32396353.80064029	73522634.10768197	21414604.94602462	0.255102241110428	-1.97085	0.00747090508393347	0.844444444444444	1.0765644019217	down	(-)-Vermiculine
231	Com_3707_neg	6-methoxyspirotryprostatin B	N	C22H23N3O4	393.169	392.162	1.49912	[M-H]-	5.821	-	3	C18	Organic acids and derivatives	Carboxylic acids and derivatives	Amino acids, peptides, and analogues	-	-	-	-	-	-	CC(=CC1C2(C=C3N1C(=O)C4CCCN4C3=O)C5=C(C=C(C=C5)OC)NC2=O)C	UHQKDPCPFNXIDU-ZJBJCVSYSA-N	468786.65800688136	3673201.353173047	563737.6057302102	613635.5883895992	245993.23114317184	799449.1107108971	1395037.9178151218	2167359.597130856	86243.39937631726	2817562.6938059796	236672.2410691652	4192055.7997904266	4354410.77010845	1556697.1684174156	6843746.202159737	4817304.982848088	7333643.638453345	7901554.1596047785	6857622.789335319	0.237172203949241	-2.07599	0.00514203790928891	0.877777777777778	1.53609219773288	down	6-methoxyspirotryprostatin B
232	Com_3715_neg	3-O-Demethylamorphigenin	N	C22H20O7	396.121	395.113	0.8601	[M-H]-	4.63	-	3	C18	Phenylpropanoids and polyketides	Isoflavonoids	Rotenoids	-	-	-	-	LMPK12060016	-	COC1=C(C=C2C(=C1)C3C(CO2)OC4=C(C3=O)C=CC5=C4CC(O5)C(=C)CO)O	ABUBWVZSQKAKIK-UHFFFAOYSA-N	1266992.20980498	4923694.228434715	1455671.8989909592	569204.9509015969	787952.7404470997	3408876.163768722	869235.1363667699	1515240.554887158	1145140.345175539	4271441.823770887	777230.7116777211	1741013.872531612	14223007.410171736	824066.3448345886	7795605.751305058	1257339.0888983605	6413339.356464977	11367604.405151201	6869483.887840841	0.318928703091156	-1.64869	0.0395337503641476	0.744444444444444	1.06498017064741	down	3-O-Demethylamorphigenin
233	Com_3716_neg	Hirsutolide	N	C19H24O9	396.142	395.135	0.54387	[M-H]-	5.096	-	3	C18	Organic acids and derivatives	Carboxylic acids and derivatives	Tricarboxylic acids and derivatives	-	-	-	-	-	-	CC(=O)OCC1=C2C(CC(C3(CCC(O3)(C=C2OC1=O)C)O)(C)O)OC(=O)C	GSADBENAXUTZTK-UFIRJRHHSA-N	4599823.001957963	14976172.27390696	2027901.0692864277	2533047.538371364	3979903.4276453573	2418856.569925194	5153611.60302172	5297620.684777374	2591847.0759147797	1397561.963222584	2133438.401391963	5949548.389307427	585789.5092421942	243705.5066828945	2452229.868456701	377988.2884822623	1276410.8336059127	1568736.1127388682	2154288.5039851116	2.66933175704977	1.41647862151825	0.00654067883518925	0.866666666666667	1.68563052270738	up	Hirsutolide
234	Com_3717_neg	1-(3-Methylbutanoyl)-6-apiosylglucose	N	C16H28O11	396.163	395.156	0.8207	[M-H]-	5.245	-	3	C18	Lipids and lipid-like molecules	Fatty Acyls	Fatty acyl glycosides	"467242-31-5"	HMDB0039953	-	-	-	74029760	CC(C)CC(=O)OC1OC(COC2OCC(O)(CO)C2O)C(O)C(O)C1O	ZIEQNJFDWXPCBV-UHFFFAOYSA-N	86132169.3951531	139806255.6904992	7505359.334781797	42831449.15679389	43636072.71577715	87485748.3674535	90537211.52458587	135955407.3605426	36624004.03548608	74039116.84876485	28382163.92956042	30189928.36237016	1024527.9668319691	5789439.398734095	950809.806078758	4480892.698189565	4357388.065110122	7953810.6553623555	9386732.194458457	4.47309325768331	2.16127283681216	0.00168618442724495	0.911111111111111	1.54280123545618	up	1-(3-Methylbutanoyl)-6-apiosylglucose
235	Com_3719_neg	3beta-Hydroxypregn-5-en-20-one sulfate	N	C21H32O5S	396.197	395.19	0.7366	[M-H]-	6.587	0.81999999999999995	2	C18	Lipids and lipid-like molecules	Steroids and steroid derivatives	Sulfated steroids	-	HMDB0060382	C18044	map00140	LMST05020014	-	CC(=O)C1CCC2C1(CCC3C2CC=C4C3(CCC(C4)OS(=O)(=O)O)C)C	DIJBBUIOWGGQOP-QGVNFLHTSA-N	751860.8892032407	3730801.9257714823	920123.9430686851	1026199.3187048397	1155847.7917308782	3133485.3234635186	584889.3915653515	1372052.832390735	125539.20398626287	388226344.7893026	28327039.72689173	6742845.104213115	6569728.422874349	26167039.067487832	51759193.02597186	22665720.326893903	46437529.56381026	35299767.01247009	88962591.03115952	0.0202851795116603	-5.62343	1.94097804365108e-06	1	2.58261774431272	down	3beta-Hydroxypregn-5-en-20-one sulfate
236	Com_3721_neg	LPA(0:0/15:0)	N	C18H37O7P	396.228	395.221	0.49184	[M-H]-	9.784	-	3	C18	Lipids and lipid-like molecules	Glycerophospholipids	Glycerophosphates	"-"	-	-	-	-	-	CCCCCCCCCCCCCCC(=O)OC(CO)COP(O)(O)=O	DILYLRXPORGFHQ-UHFFFAOYSA-N	21531078.460894942	79080957.46855853	154048449.47718024	15006026.966671927	43617864.77225183	89557381.2763086	22485448.50249645	37070977.8402248	29176199.207221262	164621199.6112357	34584264.703203216	63333080.79436009	285117669.30276144	173274590.2654473	465986264.24085826	65191067.00602295	232914030.21993646	87377176.46852742	81264723.12425408	0.330293057269392	-1.59818	0.00745968647930199	0.833333333333333	1.36988336743367	down	LPA(0:0/15:0)
237	Com_3730_neg	Pregnanolone sulfate	N	C21H34O5S	398.213	397.206	0.71755	[M-H]-	6.719	0.56000000000000005	2	C18	Lipids and lipid-like molecules	Steroids and steroid derivatives	Sulfated steroids	"1477-67-4"	HMDB0240590	-	-	-	44322229	[H][C@@]1(CC[C@@]2([H])[C@]3([H])CC[C@]4([H])C[C@@H](CC[C@]4(C)[C@@]3([H])CC[C@]12C)OS(O)(=O)=O)C(C)=O	MENQCIVHHONJLU-YZRLXODZSA-N	40496.499279832904	2558652.16645956	887712.4106100793	1348683.209703613	648857.880289601	1571107.4292590083	1798205.7796400758	1789376.009632596	1841288.7207082221	1903257520.941386	97110010.02046408	11538826.907251012	21817856.37152255	135325079.2661234	199815292.05645987	84135154.10662816	190817255.169465	91161972.98798597	553548536.7352939	0.00421815947453735	-7.88917	5.06538356127269e-07	1	2.40094987071304	down	Pregnanolone sulfate
238	Com_3735_neg	Corchoionoside B	N	C19H28O9	400.173	399.166	0.98434	[M-H]-	5.638	-	3	C18	Lipids and lipid-like molecules	Fatty Acyls	Fatty acyl glycosides	"189344-54-5"	HMDB0030975	-	-	-	131751110	CC1=CC(=O)CC(C)(C)C1(O)\C=C\C(=O)COC1OC(CO)C(O)C(O)C1O	FUXBESIRIBMOMU-SNAWJCMRSA-N	114792659.70902811	291596586.72734505	2847863779.545832	87586415.34023996	176925689.4293349	139155031.3919314	162673253.23222008	190260920.1731733	62288674.8115392	50301749.59987436	33525664.08576106	117586905.97917165	2044796624.9334667	13537109.226982664	749569.2977392097	3146234.8896120912	3805694.1518501146	579330.5464287119	1730805.2777294389	1.99391789355762	0.995606003017904	0.00770258315829466	0.877777777777778	1.32129364170581	up	Corchoionoside B
239	Com_3743_neg	Glochidionionoside A	N	C19H30O9	402.189	401.182	0.46482	[M-H]-	5.599	0.81000000000000005	2	C18	Lipids and lipid-like molecules	Prenol lipids	Terpene glycosides	-	-	-	-	-	-	CC(C=CC1(C(=CC(=O)CC1(C)C)COC2C(C(C(C(O2)CO)O)O)O)O)O	UBPXJBQKHFQSGI-CDPGZDAZSA-N	103718455.43386541	175545396.3206235	1969921.5631818804	41671377.34339788	105353926.15680662	76411020.74501204	113278075.41848952	126394182.53865385	33941648.41871949	39077988.917173564	52297926.99228096	175758674.27520907	2031508.374611356	16159347.685915537	972887.9926580285	22394831.14589504	1477683.262958831	2368495.688259665	10456357.944614397	2.67731117867282	1.42078483036368	0.0266656548515005	0.788888888888889	1.27592126961541	up	Glochidionionoside A
240	Com_3758_neg	3beta-Hydroxy-15-[3-methylvaleryloxy]-ent-labda-7,13E-dien	N	C26H44O3	404.329	403.322	1.49209	[M-H]-	7.826	-	3	C18	Lipids and lipid-like molecules	Prenol lipids	Diterpenoids	-	-	-	-	-	-	CC1=CCC2C(C(CCC2(C1CCC(=CCOCC(C)CC(=O)C)C)C)O)(C)C	PSCPTEHCJTYRLJ-IGZREZLVSA-N	68536.55180302948	16625892.465898149	907645.3942695549	1543440.177914289	165324.6326998743	429882.28282491816	896641.2201269559	244480.65946774493	57160.117993883854	18594585.82011376	255491.5713951037	8620300.92033997	3235728.870405274	532058.8048919985	4645679.62872452	2805444.6047779545	18803067.79868334	7851561.984591057	2606611.2455782294	0.342389662302262	-1.54629	0.0151853403172815	0.833333333333333	1.40797795131068	down	3beta-Hydroxy-15-[3-methylvaleryloxy]-ent-labda-7,13E-dien
241	Com_378_neg	Galactose 1-phosphate	N	C6H13O9P	260.03	241.012	0.14134	[M-H-H2O]-	1.25	0.79000000000000004	1	C18	Organic oxygen compounds	Organooxygen compounds	Carbohydrates and carbohydrate conjugates	"19046-60-7"	HMDB0000645	C00446	map00052;map00520;map01100	-	123912	OC[C@H]1O[C@H](OP(O)(O)=O)[C@H](O)[C@@H](O)[C@H]1O	HXXFSFRBOHSIMQ-FPRJBGLDSA-N	52184978.44023304	88196806.63732862	2847863779.545832	48607898.879176915	37090290.7423798	49713366.501518056	34961453.33211278	41655898.43156559	31723299.734161533	5982753.586542433	23520857.17419817	54375346.42656235	8591298.863067122	12932694.02933595	20187282.342394862	3845029.305189911	12759366.73510131	6542344.405145016	3535629.128036526	23.5834193989238	4.5597010071075	0.00375977875802734	0.922222222222222	1.57474188364636	up	Galactose 1-phosphate
242	Com_3800_neg	Aklavinone	N	C22H20O8	412.116	411.108	0.68232	[M-H]-	5.355	-	3	C18	Benzenoids	Naphthacenes	Tetracenequinones	-	-	C12424	map01130;map01057	-	-	CCC1(CC(C2=C(C3=C(C=C2C1C(=O)OC)C(=O)C4=C(C3=O)C(=CC=C4)O)O)O)O	RACGRCLGVYXIAO-YOKWENHESA-N	1486314.1867168017	4724026.321265305	1480596.3535465777	76268.3663932823	1324296.3966096938	231981.52171156558	1257427.749132366	2255561.5114992163	1105173.5922301458	4931096.761757765	1726213.9516117547	4807851.876885319	8074036.935463282	6976376.336095882	11034665.696839621	2930617.0983730834	3946456.43388037	6756918.766452309	5912535.483412755	0.271306379601438	-1.88201	0.00359913637532769	0.955555555555555	1.09275342235935	down	Aklavinone
243	Com_3801_neg	17-Hydroxypregnenolone sulfate	N	C21H32O6S	412.192	411.185	1.21199	[M-H]-	6.082	0.55000000000000004	2	C18	Lipids and lipid-like molecules	Steroids and steroid derivatives	Sulfated steroids	"2477-77-2"	HMDB0000416	-	-	LMST05020021	152971	[H][C@@]12CC[C@](O)(C(C)=O)[C@@]1(C)CC[C@@]1([H])[C@@]2([H])CC=C2CC(CC[C@]12C)OS(O)(=O)=O	OMOKWYAQVYBHMG-QUPIPBJSSA-N	18692591.086577762	72209016.94736773	68297720.94686638	40292411.25638888	23601475.12391546	45707406.74382699	36164901.26522225	35958430.628816046	15053701.66107657	807658343.4094527	62305947.5928999	101878030.93790996	108411839.5914604	59739968.894356064	400582410.05580986	90509441.27487732	178216364.3226935	184779485.64562356	292135553.9430994	0.17300661389012	-2.5311	0.000241110531518515	0.955555555555556	1.18640958322669	down	17-Hydroxypregnenolone sulfate
244	Com_3806_neg	Dichotomoside E	N	C20H30O9	414.189	413.183	2.16073	[M-H]-	6.213	-	3	C18	Organic oxygen compounds	Organooxygen compounds	Carbohydrates and carbohydrate conjugates	-	-	-	-	-	-	CCCCOC(=O)CCC1=CC(=C(C=C1)OC2C(C(C(C(O2)CO)O)O)O)OC	XTIIKSGREOOAOR-XIKSMUEASA-N	10849829.373018147	6466641.937510528	1189452.3379930547	7056481.044468567	10663975.24880761	10621022.042058881	2565253.26571821	12616288.764136994	1440899.4120022792	606729.353258266	2035922.9899404135	11422806.057282005	2499249.242475823	778390.3899287081	947691.7750921263	1716713.9569383499	1315232.203478852	197378.09725248083	1077732.0359069053	3.12074203593874	1.64188910738426	0.00638562638425273	0.833333333333333	1.90051818731935	up	Dichotomoside E
245	Com_3811_neg	2-Phenylethyl O-alpha-arabinopyranosyl-(1->6)-beta-glucopyranoside	N	C19H28O10	416.168	415.161	0.97113	[M-H]-	5.459	0.58999999999999997	2	C18	Organic oxygen compounds	Organooxygen compounds	Carbohydrates and carbohydrate conjugates	-	-	-	-	-	-	C1C(C(C(C(O1)OCC2C(C(C(C(O2)OCCC3=CC=CC=C3)O)O)O)O)O)O	ZRGXCWYRIBRSQA-BKCMTPTRSA-N	285067839.1919154	419785460.03807026	10865078.157488108	237970285.79236698	379952280.27439433	260747690.23291457	382992206.19944763	450405169.30165136	143147998.94713575	61509329.24213798	79236303.53746696	314244739.2943972	58439.17773461804	30610500.449324682	906914.4847563587	7189830.699655604	16183660.9174577	415844.46333268896	5289866.217970317	5.53984033324944	2.46984439617542	0.00341693774882224	0.90000000000000002	1.68149676936138	up	2-Phenylethyl O-alpha-arabinopyranosyl-(1->6)-beta-glucopyranoside
246	Com_3815_neg	Vibsanin E	N	C25H36O5	416.256	415.249	0.99011	[M-H]-	8.423	-	3	C18	Lipids and lipid-like molecules	Fatty Acyls	Fatty acid esters	-	-	-	-	-	-	CC(=CC(=O)OC=CC1C(C(=O)C2COC(C3C2CC1(CC3)C)(C)C)CC(=O)C)C	FXXKPLFBIHAEOU-YFIARNFSSA-N	856707.9764169146	17184416.144628543	1215654.0981518524	521437.11285119475	2938300.576857423	4646747.167831416	4090284.067041779	3276765.5918857274	1351408.491165408	30614440.99775194	2801430.4904278796	18037617.325911433	12675950.269576423	43206737.5715634	31082134.292956088	5666887.642883243	30697340.12615906	26890148.21535039	16298404.647380019	0.183927148653279	-2.44279	0.00044984967632427	0.911111111111111	1.93383987448198	down	Vibsanin E
247	Com_3826_neg	cLPA(18:1)	N	C21H39O6P	418.248	417.241	0.76137	[M-H]-	9.573	-	3	C18	Lipids and lipid-like molecules	Glycerophospholipids	Glycerophosphates	-	-	-	-	LMGP00000056	-	CCCCCCCCC=CCCCCCCCC(=O)OCC1COP(=O)(O1)O	ZUUIRLHAEZAVCP-GDCKJWNLSA-N	17935874.30971723	44828434.38449068	2847863779.545832	2096806287.250151	5847217.081025403	8085154.146453722	22712888.52720329	19574373.50027035	1556048.3019937119	2726923.410920287	21486611.396366872	12154011.479916982	7224406.258505533	571502.6515581929	730434.3672234892	984733.5337972245	4000949.759212985	3309476.103801373	88776.53343825412	105.635151627056	6.72294618204061	0.0130190219793885	0.855555555555556	2.01644035818782	up	cLPA(18:1)
248	Com_3847_neg	Lys-Asp-Tyr	N	C19H28N4O7	424.196	423.188	2.33534	[M-H]-	5.571	-	3	C18	Organic acids and derivatives	Carboxylic acids and derivatives	Amino acids, peptides, and analogues	-	HMDB0304806	-	-	-	-	C1=CC(=CC=C1CC(C(=O)O)NC(=O)C(CC(=O)O)NC(=O)C(CCCCN)N)O	NTBFKPBULZGXQL-KKUMJFAQSA-N	12670561.972180448	30294449.787593793	1732303.1941840397	6258023.661924368	15979150.953790154	12484865.422809202	21080021.691984754	17146454.50803127	5132645.3933797125	1247581.5021550057	4486958.65756354	10901323.55724568	1661786.6372126804	361812.82112878736	2354710.5585617265	1135909.852115339	865203.2898431929	643029.3071079253	1340919.7283804028	5.4569879665051	2.44810486235037	0.000293313472062013	0.944444444444444	1.0584215380816	up	Lys-Asp-Tyr
249	Com_3860_neg	Sanguinolignan D	N	C22H18O9	426.095	425.087	1.58282	[M-H]-	5.323	-	3	C18	Lignans, neolignans and related compounds	Furanoid lignans	Tetrahydrofuran lignans	-	-	-	-	-	-	CC(=O)OC(C1C(COC1=O)C(=O)C2=CC3=C(C=C2)OCO3)C4=CC5=C(C=C4)OCO5	UABDDHIGAKYFRK-ONTRVFCTSA-N	478324.1780050503	1807256.743276643	3835967.7941318722	388931.6299456691	366950.9572540035	721636.9348108968	374199.01715601305	565252.0600198897	242065.36443532255	11484156.553458016	145099.5964731973	1113683.2134204227	242407.57176111385	10134596.709296163	11741962.436680807	3707888.4105360494	10771992.700371906	5906260.948185865	5914798.262661015	0.159511954932078	-2.64826	0.0194524894560778	0.777777777777778	1.39707045129169	down	Sanguinolignan D
250	Com_3867_neg	Schidigeragenin B	N	C27H40O4	428.293	427.286	0.5939	[M-H]-	7.871	0.5	2	C18	Lignans, neolignans and related compounds	Lignan glycosides	-	"267003-21-4"	HMDB0035506	-	-	-	73829990	CC1C2C(CC3C4CCC5CC(O)CCC5(C)C4CC(=O)C23C)OC11CCC(=C)CO1	NTVAFGGHUHTGEK-UHFFFAOYSA-N	163128.0584495166	5144685.345519685	1288020.8497630677	1543440.177914289	250272.75190136288	6321992.10836953	4279336.906944814	3535310.107705301	790044.8017129718	27554867.59223604	1531942.7794639019	3592647.571452751	3901716.417106086	4864939.055780754	7204577.854865163	1556506.5063073728	24229236.40292525	4226467.183404275	6551585.071973161	0.304020179400481	-1.71776	0.0285213328538681	0.777777777777778	1.60484492982552	down	Schidigeragenin B
251	Com_386_neg	Pentadecanoic acid	N	C15H30O2	242.225	241.217	0.13072	[M-H]-	9.802	0.69999999999999996	1	C18	Lipids and lipid-like molecules	Fatty Acyls	Fatty acids and conjugates	"1002-84-2"	HMDB0000826	C16537	-	LMFA01010015	13849	CCCCCCCCCCCCCCC(O)=O	WQEPLUUGTLDZJY-UHFFFAOYSA-N	64088785.083112955	128587487.6463949	25069837.163436726	33855409.40863641	81021109.0936092	110283293.1024796	58079052.40928449	62068188.577248655	41704743.1998007	110561638.13578641	48162857.24754213	519892723.1093277	129597504.6916758	2314082473.4557915	2730844515.3217335	155009053.9254369	403442421.71431947	362250022.47646374	130233097.66930655	0.0973270280607635	-3.36102	0.00362671801226594	0.922222222222222	1.85130012775194	down	Pentadecanoic acid
252	Com_3871_neg	Polygalatenoside C	N	C19H26O11	430.148	429.141	2.30979	[M-H]-	5.802	-	3	C18	Organic oxygen compounds	Organooxygen compounds	Carbohydrates and carbohydrate conjugates	-	-	-	-	-	-	C1C(C(C(C(O1)CO)O)O)OC2C(C(C(C(O2)CO)OC(=O)C3=CC=CC=C3)O)O	JJHWJXOVGLKJPQ-OZKKQLQWSA-N	1542497.2402518417	6379856.081503421	11444679.027784977	1920785.9244980603	4038390.212086582	6132293.47764861	3572934.536681034	1211141.3774141402	2265728.341787866	9308392.098293375	2374561.4739393503	16660049.686920261	15175384.43417994	7542977.075146731	32003107.63814403	8306961.153124479	28365082.193315394	16680807.373601755	28824498.143003386	0.258935701518943	-1.94933	0.00123102322918238	0.911111111111111	1.18214817990025	down	Polygalatenoside C
253	Com_3874_neg	Ptilosteroid B	N	C21H34O7S	430.203	429.196	1.3216	[M-H]-	5.894	0.80000000000000004	2	C18	Lipids and lipid-like molecules	Steroids and steroid derivatives	Sulfated steroids	-	-	-	-	LMST02030213	-	CC12CCC3C(C1CC(C2C=C)O)CCC4C3(CC(C(C4O)O)OS(=O)(=O)O)C	PALXRPIPFWOBFC-QCNKIUQCSA-N	170377638.35301274	583471846.1705548	717882915.0527732	233835083.37527776	173693770.86341146	735633054.6458683	474267629.2766141	314106590.31154627	253807563.65342894	2485811189.206637	255335187.41258666	305220030.78856033	2305465610.337349	513465355.464374	2485593848.8371572	610470255.6299868	993791206.0783263	1287972984.62215	1797974598.709007	0.311585510152461	-1.6823	0.00756262396498697	0.833333333333333	1.80958211612383	down	Ptilosteroid B
254	Com_3877_neg	Barogenin	N	C27H42O4	430.308	429.301	0.64293	[M-H]-	8.012	0.68999999999999995	2	C18	Lipids and lipid-like molecules	Steroids and steroid derivatives	Bile acids, alcohols and derivatives	"64161-55-3"	HMDB0034403	-	-	-	101688	CC(CO)CCC(=O)C(C)C1C(=O)CC2C3CC=C4CC(O)CCC4(C)C3CCC12C	GDKGOXUWEBGZBY-UHFFFAOYSA-N	1358885.4464685689	21226810.053524222	6508998.669344256	461541.73505841504	732448.9474077142	7482419.997885195	4256481.470649437	5709013.869419408	416489.1888955226	94642022.6624617	667910.1132087063	21297185.59125917	17877698.57419024	4941490.405240111	48487847.248724364	4605032.016449422	70798731.03672194	53321027.14099361	21135522.96972767	0.158399872547873	-2.65836	0.0118010185120549	0.811111111111111	1.36616361762859	down	Barogenin
255	Com_3882_neg	Apiosylglucosyl 4-hydroxybenzoate	N	C18H24O12	432.127	431.12	0.93656	[M-H]-	4.946	-	3	C18	Organic oxygen compounds	Organooxygen compounds	Carbohydrates and carbohydrate conjugates	"223261-31-2"	HMDB0035318	-	-	-	85284146	OCC1(O)COC(OCC2OC(OC(=O)C3=CC=C(O)C=C3)C(O)C(O)C2O)C1O	QDXPYWCJJZAQEN-UHFFFAOYSA-N	140732828.451864	137643197.8060196	2805986.0726614227	65497039.62698326	115047130.41612083	121789293.68314065	128829135.27477215	152759141.13315058	45900973.149433725	69905215.78529288	41854168.0384831	134737799.2121704	1091471.2235458298	8986337.189389354	1366387.256783874	7224063.228488675	28511091.064335927	1647973.4448158795	35963360.268111736	3.05543176981592	1.61137626487465	0.0211637268112381	0.844444444444444	1.07381093676796	up	Apiosylglucosyl 4-hydroxybenzoate
256	Com_3895_neg	Polysorbate 60	N	C22H42O8	434.288	433.281	0.01001	[M-H]-	7.104	-	3	C18	Lipids and lipid-like molecules	Fatty Acyls	Fatty acid esters	"9005-67-8"	HMDB0037183	-	-	-	22833389	CCCCCCCCCCCC(=O)OC[C@@H](O)[C@H]1OC[C@H](OCCO)[C@H]1OCCO	CRBBOOXGHMTWOC-NPDDRXJXSA-N	17700166.12840764	7019433.389569516	2625278.2605210473	9351596.390002862	22527978.160033498	13722533.025474431	16025423.870037468	27509961.523601934	6011661.84709907	2876032.076170432	19071343.431308124	23625779.752583746	2211024.9338066103	2517564.0655197506	2288610.566587134	2798471.4099778673	5563039.450989133	513256.606550999	6843085.522194899	1.99250551307204	0.994583716020359	0.0298509247636367	0.777777777777778	1.31096580473588	up	Polysorbate 60
257	Com_3896_neg	Stolonic acid A	N	C26H42O5	434.303	433.296	0.63063	[M-H]-	8.443	0.54000000000000004	2	C18	Organoheterocyclic compounds	Dioxanes	1,2-dioxanes	-	-	-	-	-	-	C=CCCC=CC=CCCCCCCCCC1CCC(O1)C2CCC(OO2)CC(=O)O	CXCMJRMPCNJUNT-MPNMZWIHSA-N	2434193.183114038	16259879.161384039	1737916.5532130003	3887777.5448269998	5455915.209222163	698707.6043964338	8714400.461228544	4308821.646670982	4445502.953363562	15192663.643391494	12553767.17823917	39093438.28905698	4163064.8539253264	32954046.19705502	8198304.810372668	2378239.787836004	45482743.86469169	8827270.187442638	4889299.5268102195	0.306620944714353	-1.70547	0.0225487301867879	0.777777777777778	1.35977568753148	down	Stolonic acid A
258	Com_3908_neg	Latrunculone B	N	C22H31NO6S	437.187	436.181	1.72044	[M-H]-	5.857	0.76000000000000001	2	C18	Phenylpropanoids and polyketides	Macrolides and analogues	-	-	-	-	-	-	-	CC1CCC2CC(CC(O2)(C3CSC(=O)N3)O)OC(=O)C=C(CCC(=O)CC=C1)C	GCLFJDBFHQMHMU-PPLVVCHYSA-N	1174914.2201622962	3148993.1109933914	6214229.921787446	6661114.6913779555	2759826.3631696003	5875374.23720681	5344563.76416736	3633605.9243728584	900975.6924078547	22200243.700831488	1671682.0005501448	9994516.382292442	23016135.588529382	3545179.3786571897	17149460.779067617	10126673.276135696	12899575.932051817	22085086.009210702	38442805.2432703	0.246269726103682	-2.02169	0.0039411580392405	0.866666666666667	1.36938470585579	down	Latrunculone B
259	Com_3913_neg	Ebracteatoside D	N	C19H34O11	438.21	437.202	2.04771	[M-H]-	5.962	-	3	C18	Lipids and lipid-like molecules	Fatty Acyls	Fatty acyl glycosides	-	-	-	-	-	-	C=CC(CCCCCO)OC1C(C(C(C(O1)COC2C(C(C(CO2)O)O)O)O)O)O	KTXHXKVYQSVMQS-XXVXCGOISA-N	9823722.000262756	26358155.582863577	30149536.352205224	28432258.693674028	22440700.304563493	52126286.536040425	32320408.03114128	19038447.921822153	6994518.174746124	83890500.9452542	14289462.86369006	29824690.07368719	126278294.89709352	71000196.75263476	266339577.700876	28146327.5098437	54269044.304853685	57050174.1783628	149987033.78579772	0.287128987372268	-1.80023	0.00661207194124092	0.844444444444444	1.04230691040247	down	Ebracteatoside D
260	Com_3919_neg	N-Oleoyl Arginine	N	C24H46N4O3	438.357	437.35	0.55818	[M-H]-	8.409	-	3	C18	-	-	-	"-"	HMDB0241954	-	-	-	76413909	CCCCCCCCC=CCCCCCCCC(=O)NC(CCCN=C(N)N)C(O)=O	YZYYKAWTXPUEGT-UHFFFAOYSA-N	9505270.854333963	17142595.532260135	1190266.8700859165	3634325.904227113	15390482.350187251	10599362.15881605	4726989.714017539	10706081.559376698	23666490.791843165	5907572.754514131	11606640.569156853	17448742.346258435	1818659.6124148362	1350898.2046667072	157218.3858010703	334820.5871514929	8395374.504176103	1498215.0175412402	2659724.3623877144	2.09643288382961	1.0679366438184	0.0483533091426496	0.733333333333333	1.03031715586409	up	N-Oleoyl Arginine
261	Com_3921_neg	Estramustine	N	C23H31Cl2NO3	439.168	438.162	1.76533	[M-H]-	5.997	-	3	C18	Lipids and lipid-like molecules	Steroids and steroid derivatives	Estrane steroids	"2998-57-4"	HMDB0015327	C11228	-	LMST02010038	259331	[H][C@@]12CC[C@H](O)[C@@]1(C)CC[C@]1([H])C3=CC=C(OC(=O)N(CCCl)CCCl)C=C3CC[C@@]21[H]	FRPJXPJMRWBBIH-RBRWEJTLSA-N	98340.63977789614	1226700.336744428	3320744.9081635815	911914.1851125781	810340.0456833467	1644183.9363877876	885207.448572102	209568.95965536323	539831.1173207241	11832463.377872745	190763.41004327388	530033.4995308266	17747105.373346675	1106036.8866397038	11206624.585423427	753459.0065585971	2482326.329032054	5002138.802102327	14479221.10760174	0.164069699535511	-2.60762	0.039695073706954	0.722222222222222	1.26664832554552	down	Estramustine
262	Com_3926_neg	Sophoraflavanone D	N	C25H28O7	440.184	439.177	0.718	[M-H]-	6.084	0.5	2	C18	Phenylpropanoids and polyketides	Flavonoids	Flavans	-	-	-	-	LMPK12140473	-	CC(=CCCC(=CCC1=C(C2=C(C=C1O)OC(CC2=O)C3=C(C=C(C=C3O)O)O)O)C)C	BUPCGIYSKREVMZ-MYHKYFONSA-N	321212.01461081574	4929167.78497562	39213919.471947834	1457955.3005380046	976208.053179352	3191379.527442648	922906.0885834519	2627444.6422195565	3290298.6010537064	13195812.090694312	2594752.3100181934	13887996.178926902	11696939.562792895	2133375.0785404057	25083522.960928548	3185766.8189839534	12757012.588358669	15530770.733638067	33756879.01454593	0.472685437216207	-1.08105	0.0214273454916414	0.766666666666667	1.32434134489783	down	Sophoraflavanone D
263	Com_3957_neg	Bungeiside D	N	C19H26O12	446.142	445.136	1.38705	[M-H]-	5.101	0.68999999999999995	2	C18	Organic oxygen compounds	Organooxygen compounds	Carbohydrates and carbohydrate conjugates	-	-	-	-	-	-	CC(=O)C1=C(C=C(C=C1)OC2C(C(C(C(O2)COC3C(C(C(CO3)O)O)O)O)O)O)O	YKOIOWJTRVFMHP-BMVMOQKNSA-N	29411488.18927123	46422452.66142795	1834188.4150544908	19810113.521917664	42440154.756951995	52461138.584950514	44100443.409867674	42524379.444842175	17204871.73251412	28712107.63448283	13782726.84602354	44975327.65999185	874283.3263731209	3297083.207140285	375233.94343902945	1865924.77280043	8426886.703161309	2725633.445717902	11161266.887236008	2.83245570993355	1.5020533973313	0.0161283102873274	0.822222222222222	1.49947514510543	up	Bungeiside D
264	Com_3958_neg	Secasterone	N	C28H46O4	446.34	445.333	1.09073	[M-H]-	9.121	0.5	2	C18	Lipids and lipid-like molecules	Steroids and steroid derivatives	Ergostane steroids	-	HMDB0040999	-	-	-	-	CC(C)C(C)C(C(C(C)C1CCC2C1(CCC3C2CC(=O)C4C3(CC5C(C4)O5)C)C)O)O	WDGGOKUICSKRHH-UWDHJCPDSA-N	375315.43258219823	8426140.542103296	5531441.487282325	1390149.0761443416	436512.27342835127	4869914.66669287	6588644.208394882	1342913.625521574	1151465.91313067	15770266.761902113	1153674.4360963067	6177996.093192953	17205139.146920476	4932342.808943149	30945052.144912634	1383254.215680125	15247597.63178863	13880096.49098794	12441499.189426634	0.280839311219897	-1.83218	0.0175021001131011	0.822222222222222	1.65452715032095	down	Secasterone
265	Com_3964_neg	Irisoquin E	N	C28H48O4	448.355	447.349	1.22594	[M-H]-	9.216	0.59999999999999998	2	C18	Organic oxygen compounds	Organooxygen compounds	Carbonyl compounds	-	-	-	-	-	-	CCCCCCCCCCCCCCCCCCCCCC1=C(C(=O)C=C(C1=O)OC)O	DSAUDXYPTFRGAG-UHFFFAOYSA-N	441597.5502413752	32328588.556110736	28577067.27316418	4570626.660079807	1329608.1048898257	25805609.76884361	14689293.700692466	5195871.08626238	3928841.3398355218	61254260.72605793	2512949.500017121	18234952.043438513	89492103.63804181	17443410.37553829	130538300.59869885	3951341.3557936335	69224588.26896846	45429829.99540191	58524853.081296	0.261479288728984	-1.93523	0.0338540285608598	0.788888888888889	1.61215623263234	down	Irisoquin E
266	Com_3969_neg	glucosyltestosterone	N	C25H38O7	450.262	449.255	1.67838	[M-H]-	6.553	-	3	C18	Lipids and lipid-like molecules	Steroids and steroid derivatives	Steroidal glycosides	-	-	-	-	-	-	CC12CCC3C(C1CCC2OC4C(C(C(C(O4)CO)O)O)O)CCC5=CC(=O)CCC35C	WJHHVCCYLJBCAD-NNCWXHGPSA-N	179306.70845975578	6962385.7612997	99352186.64166473	161687.23697293244	93769.93237307009	4308604.492061535	17306739.158481788	1202164.4493611695	481954.407849896	55199796.11740992	883203.7568059926	22979967.716935206	61798436.87759115	20576238.835577644	84802659.05299672	6636429.93681159	42292777.8592672	34420948.2477427	69481229.06181547	0.362086988027676	-1.46559	0.0107748093118352	0.822222222222222	1.51698089762193	down	glucosyltestosterone
267	Com_3978_neg	Stellattasterenol	N	C27H46O5	450.335	449.328	1.09825	[M-H]-	8.048	0.57999999999999996	2	C18	Lipids and lipid-like molecules	Prenol lipids	Sesquiterpenoids	-	-	-	-	-	-	CC(C)CCCC(C)C1CCC2C1(CCOC3=C2CC(C4C3(CC(C(C4)O)O)CO)O)C	LIGGIJKUULDUQF-GMBVLCLCSA-N	5439875.813076739	95316488.75561465	127002045.99252689	2730640.652416834	6906282.485364605	19674318.66491042	34566474.51124312	9522177.907694958	2945150.345523519	179633503.2696541	4339862.094506909	85581468.64354667	149074865.90295735	32757562.382738173	122838785.02042468	21715756.685049336	110380667.87355071	100424748.92432979	64706354.283886634	0.38773462819192	-1.36686	0.0278272748166897	0.777777777777778	1.48926505133918	down	Stellattasterenol
268	Com_4001_neg	3beta,23-Dihydroxy-30-nor-olean-12,20-dien-28-oic acid	N	C29H44O4	456.324	455.317	0.9208	[M-H]-	8.161	0.69999999999999996	2	C18	Lipids and lipid-like molecules	Steroids and steroid derivatives	-	-	-	-	-	-	70698142	CC1=CCC2(CCC3(C(=CCC4C3(CCC5C4(CCC(C5(C)CO)O)C)C)C2C1)C)C(=O)O	PJWNQESEBNSLIQ-VZBPFLCRSA-N	835948.0121106659	42908973.51276643	63472302.26384712	4284005.388699264	850647.605847783	22381835.29719088	40635610.95112377	8421690.054763753	523089.450938706	136892752.30878365	2444084.3130183932	39284656.405534975	107458417.45877545	19551339.869748175	221549684.6605338	7807072.092024534	93481138.03517394	46663007.98582431	79654425.69351426	0.27132629674341	-1.8819	0.0330588480644386	0.788888888888889	1.2963070632101	down	3beta,23-Dihydroxy-30-nor-olean-12,20-dien-28-oic acid
269	Com_4024_neg	Tectoridin	N	C22H22O11	462.116	461.11	1.62034	[M-H]-	5.351	0.52000000000000002	2	C18	Phenylpropanoids and polyketides	Isoflavonoids	Isoflavonoid O-glycosides	"611-40-5"	-	C10533	-	LMPK12050372	-	COC1=C(C=C2C(=C1O)C(=O)C(=CO2)C3=CC=C(C=C3)O)OC4C(C(C(C(O4)CO)O)O)O	CNOURESJATUGPN-UDEBZQQRSA-N	102109181.4856768	174499635.0804808	23329709.87128346	32778838.663255166	139368191.71233395	82067808.22835994	151351920.62911677	171299044.38087976	25894120.76205615	29404194.789416026	60200964.07192341	190779084.16238788	1042130.1909443841	17852979.1296262	477634.3824254194	6787363.5434206305	11274733.981814293	1338641.7039535549	4518653.920119985	3.09876883529701	1.63169513549538	0.00483437893937021	0.844444444444444	1.70886565780264	up	Tectoridin
270	Com_4033_neg	Irisoquin F	N	C29H50O4	462.371	461.364	0.81163	[M-H]-	9.87	-	3	C18	Organic oxygen compounds	Organooxygen compounds	Carbonyl compounds	-	-	-	-	-	-	CCCCCCCCCCCCCCCCCCCCCCC1=C(C(=O)C=C(C1=O)OC)O	VQOOTGXXVONQEH-UHFFFAOYSA-N	2505191.872102563	25444489.78571538	57388637.3755017	14798807.730531918	4124135.6647135695	20622950.255387723	22027170.86925267	4488682.902237256	2582549.9760383996	185809508.7419197	5002639.676553983	19564064.709021464	185388178.6146492	19132652.60201201	194091952.70794994	4616182.872375949	103217410.08798034	175327877.18488276	242676666.74179444	0.150764632707623	-2.72963	0.0161275557914243	0.80000000000000004	1.04830470641708	down	Irisoquin F
271	Com_4036_neg	LysoPE(P-18:1(9Z)/0:0)	N	C23H46NO6P	463.306	462.3	1.11647	[M-H]-	9.865	0.67000000000000004	2	C18	Lipids and lipid-like molecules	Glycerophospholipids	Glycerophosphoethanolamines	"1425046-04-3"	HMDB0240599	-	-	-	-	CCCCCCCC\C=C/CCCCCC\C=C/OC[C@@H](O)COP(O)(=O)OCCN	URGVIWXYPWWBQO-UWEYSURVSA-N	19555788.603808805	106770538.57719165	181932177.81757957	18739845.351041503	24638044.411642615	130396484.34802483	16699647.37780656	46705012.87792259	16780212.546011902	265777714.969236	11504879.863716414	22584822.912572213	524633164.9716808	116768938.02681695	1477688085.6023846	38626085.67792647	364685445.0598162	137931774.43351582	189837803.0354885	0.198310702699052	-2.33417	0.0497307518689103	0.766666666666667	1.54470652504709	down	LysoPE(P-18:1(9Z)/0:0)
272	Com_4042_neg	1-(11Z-eicosenoyl)-glycero-3-phosphate	N	C23H45O7P	464.29	463.284	1.97019	[M-H]-	9.696	-	3	C18	Lipids and lipid-like molecules	Glycerophospholipids	Glycerophosphates	"-"	HMDB0062305	-	-	LMGP10050026	52929759	[H]\C(CCCCCCCC)=C(/[H])CCCCCCCCCC(=O)OC[C@@]([H])(O)COP(O)(O)=O	OAYFHKCHTMNTLM-MZMPXXGTSA-N	12706735.475436017	55057823.9645368	2847863779.545832	191132.442351499	10127503.51613225	12674938.40466584	25532321.65847138	15896715.891823841	4338410.390859932	90333.17871657746	10293554.075318452	14443319.925909014	187593.35463213638	152436.73247706756	401095.5925972372	333889.7504325449	3801895.3086355017	3675740.3483573953	2425590.6995081613	92.6112721643547	6.53311589642788	0.0171476401771302	0.855555555555556	2.01130272981864	up	1-(11Z-eicosenoyl)-glycero-3-phosphate
273	Com_4043_neg	(+)-Aerocavin	N	C27H44O6	464.314	463.307	0.44916	[M-H]-	7.92	0.54000000000000004	2	C18	Phenylpropanoids and polyketides	Macrolides and analogues	-	-	-	-	-	-	-	CCCCCCCCCC(CC1CC(CC(=CCC=CCC(=CC(=O)O1)CC(=O)O)C)O)O	OJPUZRWFAWDJHP-CTSTXGISSA-N	85287.94552933115	3735530.082858553	487144.0931109259	5247245.342465236	112641.07531218622	1431291.7131984662	1172802.0658344978	3498861.893349336	1066830.5677229022	43867786.78111386	9211619.316578848	4776906.366553319	5404337.441698568	74712305.13033812	22959758.740726635	9329963.493204376	64038021.29275951	10472954.982850425	7827718.936055008	0.0740632677660677	-3.7551	0.000297696258496889	0.988888888888889	2.16217609522432	down	(+)-Aerocavin
274	Com_4066_neg	Shogasulfonic acid D	N	C21H26O10S	470.125	469.118	1.20839	[M-H]-	5.244	0.66000000000000003	2	C18	Phenylpropanoids and polyketides	Diarylheptanoids	Linear diarylheptanoids	-	-	-	-	-	-	COC1=CC(=CC(=C1O)O)CCC(CC(=O)CCC2=CC(=C(C(=C2)OC)O)O)S(=O)(=O)O	ZKNBKMKBFDAWTE-UHFFFAOYSA-N	5536675.760730311	21920910.485006783	20325624.624501675	7451729.251218197	7207105.463993023	26543365.90665866	7169279.931700761	5006592.493272908	3935852.7313376027	33351382.043060776	4329579.04271203	34405261.57709589	51175992.34307044	10412931.03857072	27871990.616779484	12251327.986623276	18468581.072520662	45323448.01347164	31372904.663971376	0.434165380760389	-1.20368	0.0221964605867017	0.811111111111111	1.19131007445339	down	Shogasulfonic acid D
275	Com_4068_neg	Bacilysocin	N	C21H43O9P	470.264	469.258	1.23313	[M-H]-	8.411	0.80000000000000004	2	C18	Lipids and lipid-like molecules	Glycerophospholipids	Glycerophosphoglycerols	-	-	-	-	-	-	CCC(C)CCCCCCCCCCC(=O)OCC(COP(=O)(O)OCC(CO)O)O	DIGHTWUQPWHBPG-UHFFFAOYSA-N	2030840.0219403324	12639681.974937556	2326426.8405408305	1909480.213306478	5294353.458868394	1717964.2573112696	2752005.510962688	9143886.098648274	1837899.2473386903	31999914.260804977	2118762.503299553	132199177.63368258	73370327.56331429	35852230.10840772	159368185.90384954	54409983.60907748	48888450.43072589	73218174.06424373	29457006.360077385	0.0687464471358127	-3.86257	4.3780393488148e-05	0.944444444444444	2.29505854268425	down	Bacilysocin
276	Com_4079_neg	3-O-acetylhomobotcinolide	N	C24H40O9	472.267	471.26	0.75322	[M-H]-	7.162	-	3	C18	Organic oxygen compounds	Organooxygen compounds	Carbohydrates and carbohydrate conjugates	"-"	-	-	-	-	-	[H]C(O)(CCCCCC)C=CC(=O)O[C@@]1([H])[C@]([H])(C)OC(=O)[C@]([H])(C)[C@@]([H])(OC(C)=O)[C@](C)(O)[C@@]([H])(O)[C@]1([H])C	RNADGXHRZMPKTC-WUPSZKOTSA-N	1241809614.8925247	594619842.6611006	98659961.24099989	250160437.11422208	622448280.2320241	785282262.4663838	875834528.0147613	980426305.991311	331266874.5860576	26193927.836780798	360880090.27631426	1611977826.434388	17649853.748273775	104663512.57279749	368617.82069354056	65208644.19212185	57422828.30694238	715548.9831481922	88821568.84642957	2.75195172404844	1.46045516186894	0.00915764085531114	0.855555555555556	1.33665337358399	up	3-O-acetylhomobotcinolide
277	Com_4080_neg	Camphoratin B	N	C29H44O5	472.319	471.312	0.86332	[M-H]-	7.605	0.64000000000000001	2	C18	Lipids and lipid-like molecules	Steroids and steroid derivatives	Bile acids, alcohols and derivatives	-	-	-	-	-	-	CC1C(CCC2(C1CC(C3=C2C(=O)CC4(C3CCC4C(C)CCC(=C)C(C)C(=O)O)C)O)C)O	GVRZLCAYCZTYBS-MMJUFICTSA-N	1754159.062509771	152683228.07826495	100448544.08189161	3625751.5770880203	2769920.0835286155	60874397.25755767	71223147.28219357	26808870.352988772	1997179.1609469582	402631517.911048	11724784.812129302	108356757.12310477	309123557.69771785	35027778.755912594	513461585.41243374	24241802.0095287	161709621.282504	286468328.00858635	410907874.7268526	0.207228995487377	-2.2707	0.013553101372528	0.833333333333333	1.27128724480558	down	Camphoratin B
278	Com_4085_neg	Apigenin 7-(6''-acetylglucoside)	N	C23H22O11	474.116	473.11	1.34193	[M-H]-	5.537	0.77000000000000002	2	C18	Phenylpropanoids and polyketides	Flavonoids	Flavonoid glycosides	-	HMDB0037342	-	-	LMPK12110375	-	CC(=O)OCC1C(C(C(C(O1)OC2=CC(=C3C(=C2)OC(=CC3=O)C4=CC=C(C=C4)O)O)O)O)O	LYFXRHUNCZZUTQ-ZLXZQHNHSA-N	45894300.338790946	102239349.74034855	6923042.356658481	4695987.059692897	12044307.464759085	48248726.18889216	29862081.598148447	52294485.00084849	14829636.094524408	5804838.774551164	15183653.92577839	6759851.512140451	1045529.6766368661	1186373.568083084	1609425.8195065567	2101727.145553117	4896007.560950771	778702.2095763009	2351005.242061061	8.4439607244622	3.07791986826875	0.000234292078503114	0.922222222222222	1.33142117115824	up	Apigenin 7-(6''-acetylglucoside)
279	Com_4088_neg	(+)-Ambruticin	N	C28H42O6	474.298	473.291	1.13765	[M-H]-	7.159	0.60999999999999999	2	C18	Organic oxygen compounds	Organooxygen compounds	Carbohydrates and carbohydrate conjugates	-	-	-	-	-	-	CCC1C(=CCC(O1)C(=CC(C)C=CC2C(C2C=CC3C(C(CC(O3)CC(=O)O)O)O)C)C)C	TYIXBSJXUFTELJ-LQJOTGEPSA-N	62662.40558078243	3538644.037345396	2702525.1347862687	2906548.2088746983	1500576.1858229493	8374851.370373069	2414293.8143134676	381337.4239237735	481954.407849896	42338924.057855695	2643132.5570589057	7418059.688078694	16486401.56985648	7377495.310949507	86024205.73171459	5573058.895741998	17912417.510055624	43888788.928286605	62802937.314495146	0.0849612042996087	-3.55705	0.000750966667613384	0.922222222222222	1.92653558774746	down	(+)-Ambruticin
280	Com_4090_neg	Stoloniferone S	N	C29H46O5	474.335	473.328	1.39379	[M-H]-	7.487	0.57999999999999996	2	C18	Lipids and lipid-like molecules	Steroids and steroid derivatives	Pregnane steroids	-	-	-	-	LMST01060049	-	CC(C)C(C)C1CC1C(C)C2CCC3C2(CC(C4C3CC(C5(C4(C(=O)C(C=C5)O)C)O)O)O)C	VLHHDCPLZKAFIF-SEQHCROOSA-N	761201.6437112027	41441945.34072007	42660710.339315124	5263226.011798122	2005972.6230818615	20981433.507970385	28169999.202864356	11707250.78200195	912379.7359695282	177453220.91399977	4418636.589229794	39600063.49105017	74632036.04552244	30749954.53921113	209660786.79801297	14159585.370932447	124404441.2581965	104043118.80716327	163679081.166018	0.181379305369978	-2.46292	0.00794668146999672	0.844444444444444	1.19330035156988	down	Stoloniferone S
281	Com_4096_neg	Erythroxyloside A	N	C20H28O13	476.153	475.146	1.38332	[M-H]-	4.974	0.62	2	C18	Organic oxygen compounds	Organooxygen compounds	Carbohydrates and carbohydrate conjugates	-	-	-	-	-	-	CC(=O)C1=C(C=C(C=C1OC)OC2C(C(C(C(O2)COC3C(C(CO3)(CO)O)O)O)O)O)O	CDQFXFHWSXNKKO-ZITSYKRSSA-N	12965493.078815285	21750604.676193852	528019.5862942411	9403136.432107247	20733214.66177977	22989343.79846196	20609398.916874185	19335799.189634684	7111920.158119918	8917529.74967056	9877453.05245435	25762538.96528777	189804.0414451801	2230241.8995597064	730101.4566962121	126610.5566786042	2191950.3152501546	413688.4554843276	2014008.327894755	2.8686959459769	1.52039506448958	0.0150022909309786	0.80000000000000004	1.57500921942046	up	Erythroxyloside A
282	Com_4098_neg	Polyporusterone B	N	C28H44O6	476.314	475.307	1.27748	[M-H]-	6.616	0.64000000000000001	2	C18	Lipids and lipid-like molecules	Steroids and steroid derivatives	Bile acids, alcohols and derivatives	-	HMDB0038496	-	-	LMST01031298	-	CC(C)C(=C)CC(C(C)(C1CCC2(C1(CCC3C2=CC(=O)C4C3(CC(C(C4)O)O)C)C)O)O)O	OQDKHYZVFZGSRC-DWJOQFFMSA-N	292306.3074436636	11688960.988595273	13034244.553570816	3169735.553133628	3525651.499909172	19710735.95544848	7125701.546120568	5472351.540419815	842816.1254259018	56710893.557983756	6791588.647898738	20131442.757795613	33641698.19777065	24391006.147014424	133947904.05951446	1307712.0362203594	32668082.714834373	54848194.17812844	117890554.57076217	0.149419664754062	-2.74256	0.00777889203939078	0.877777777777778	1.18381886367017	down	Polyporusterone B
283	Com_4117_neg	Xestobergsterol B	N	C27H44O7	480.309	479.302	1.76431	[M-H]-	8.443	-	3	C18	Lipids and lipid-like molecules	Steroids and steroid derivatives	Oxosteroids	-	-	-	-	-	-	CC1CC(C2C1C3(CCC4C(C3C2=O)C(C(C5C4(C(C(C(C5)O)O)O)C)O)O)C)(CC(C)C)O	DGXRPSIAVFYMOL-NGXOMLRASA-N	640220.5259099285	4212482.549015849	537016.6888857781	898807.6196734153	1811123.0847069118	214069.72406678172	3317860.6600238117	1007930.8082264742	888175.5589290933	5645354.332151397	4578129.654463849	14445962.772795077	1667864.885499665	11880041.6986301	2209514.7724596364	823979.3372349106	16796311.87043211	2894901.9633495165	2387341.084654623	0.237342577290404	-2.07496	0.00611263687197176	0.833333333333333	1.83645730773646	down	Xestobergsterol B
284	Com_4124_neg	11-Hydroxyvittatine	N	C28H26N4O4	482.195	481.189	1.29431	[M-H]-	6.249	-	3	C18	Organoheterocyclic compounds	Indoles and derivatives	Carbazoles	-	-	-	-	-	-	CC12C(C(CC(O1)N3C4=CC=CC=C4C5=C6C(=C7C8=C(N2C7=C53)C(=CC=C8)O)CNC6=O)NC)OC	YVTHZQUVPBXOSO-STWPBFOBSA-N	225721.3451436984	2105354.1659581447	2797480.083959568	488770.9694951272	382813.5931313651	2117845.28578238	551134.4252018447	1257381.9747027764	363149.339895352	85490420.5917437	10219854.052805848	3474721.1566120903	5663674.766156548	13127819.70114041	74260310.52463754	19271438.228193425	85250094.85983992	72786861.28322457	92547323.65525931	0.0247416811429753	-5.33691	2.85831257047867e-06	1	2.17045438924876	down	11-Hydroxyvittatine
285	Com_4128_neg	Certonardosterol B4	N	C28H50O6	482.361	481.354	1.00143	[M-H]-	8.187	-	3	C18	Lipids and lipid-like molecules	Steroids and steroid derivatives	Bile acids, alcohols and derivatives	-	-	-	-	-	-	CC(C)C(CCC(C)C1CC(C2C1(CCC3C2CC(C4C3(CCC(C4O)O)C)O)C)O)(CO)O	UIFHHMHOQPQDQO-VOPWKURJSA-N	65069.93119273551	117466288.01550956	84873577.77802809	1428880.8987803184	187695.97011059156	39450640.93896372	5520321.245309741	3065354.7126264274	1704832.289048641	400408501.3874713	1573140.7239819882	25154906.50687636	350570911.39325994	33219416.57283272	676779928.2271578	7772273.820520574	215161122.61941007	179479080.59898967	395542796.8788659	0.123359667079552	-3.01906	0.0123498719575858	0.833333333333333	1.43118613606047	down	Certonardosterol B4
286	Com_4141_neg	Tricalysioside U	N	C26H46O8	486.319	485.312	0.56686	[M-H]-	9.94	0.53000000000000003	2	C18	Lipids and lipid-like molecules	Prenol lipids	Terpene glycosides	-	-	-	-	-	-	CC(=CCO)CCC1C2(CCC(C(C2CCC1(C)O)(C)C)OC3C(C(C(C(O3)CO)O)O)O)C	FCBACUGWODQDAW-ITGYZVCLSA-N	17276672.043400805	76550742.31011334	5429021.735693712	7832894.036227851	11383878.249742016	15521335.052146664	17025410.844119407	51931145.590479314	17673627.526566043	3454489.1557184774	25187015.379032414	21772708.62973764	1320475.4632886373	444040.99128912453	1426059.4127894437	1152166.4097989409	8444676.887425493	4051421.689168645	7183874.630067742	3.29323885924133	1.71950715467412	0.0070693271307992	0.811111111111111	1.52910760057701	up	Tricalysioside U
287	Com_4144_neg	Broussonetine X	N	C24H41NO9	487.278	486.27	1.36683	[M-H]-	6.392	-	3	C18	Organic oxygen compounds	Organooxygen compounds	Carbohydrates and carbohydrate conjugates	-	-	-	-	-	-	C1CC=C(C(=O)C1)CCCCCCCC2C(C(C(N2)CO)O)OC3C(C(C(C(O3)CO)O)O)O	XZKKUHFZPYQKNG-QZLVBEGRSA-N	13289357.824287716	26948057.104994796	66425146.35120662	48298660.864201665	28559506.731193542	3309691.888615127	44213771.24723984	37661786.316995524	101532727.00720245	397425095.09662336	88377250.88686164	19645815.017457835	37729816.25233688	545665713.3806375	84793676.96720524	221415793.88644192	225952086.53075442	54689032.758959144	42497915.41266223	0.239423936492304	-2.06236	0.0193215656446549	0.788888888888889	1.90220469516684	down	Broussonetine X
288	Com_4145_neg	Tiegusanin B	N	C27H36O8	488.241	487.235	2.03049	[M-H]-	6.346	0.51000000000000001	2	C18	Phenylpropanoids and polyketides	Tannins	Hydrolyzable tannins	-	-	-	-	-	-	CC1CC2=CC(=C(C(=C2C3=C(C(=C(C=C3C(C1C)O)OC)OC)OC)OC(=O)C(C)C)OC)OC	XNJIOXMWQCHXAW-DOQJBMMISA-N	4526134.158784653	25215575.18344061	238959606.46188003	14523995.238891019	14780084.229513157	22537908.588470794	17273948.381341062	7572640.415409927	6450678.338649823	104768408.21998143	10773330.708858494	108389754.56890109	85601558.02122486	132376567.12408881	514911906.9106423	22376394.75238674	145101161.4717918	97084384.56159924	88668703.96407138	0.298410992047115	-1.74463	0.00559362149285383	0.822222222222222	1.65021296286454	down	Tiegusanin B
289	Com_4149_neg	Gephyronic acid	N	C26H48O8	488.335	487.328	0.05182	[M-H]-	8.006	0.51000000000000001	2	C18	Lipids and lipid-like molecules	Prenol lipids	Diterpenoids	-	-	-	-	-	-	CC(CC(C)C(=O)C(C)(C)C(C(C)C(CC(=O)O)O)OC)C(C(C)(C(C(C)C=C(C)C)O)O)O	QLGNJMNPBNKCBO-CBBMPAPCSA-N	35075669.95534712	73624525.01094386	6381970.889217623	336526498.1528874	209738694.30089295	48407055.73723579	680439506.8781221	253292469.11694294	50953704.01240576	1320045.546820378	43355358.310324915	79575934.45667847	901122.2741360557	24952919.305622056	1094147.4789991817	68951310.2370638	3838526.144627268	3813179.1560179186	3431726.9965747497	8.14200774121352	3.02538459315626	0.00284405119678746	0.866666666666667	1.39575784763997	up	Gephyronic acid
290	Com_4152_neg	12-O-D-Glucuronoside-13-hydroxyoctadec-9Z-enoate	N	C24H42O10	490.278	489.271	1.33698	[M-H]-	6.705	-	3	C18	Lipids and lipid-like molecules	Saccharolipids	-	"-"	HMDB0060119	-	-	-	131769831	CCCCC[C@@H](O[C@@H]1O[C@H]([C@@H](O)[C@@H](O)[C@H]1O)C(O)=O)[C@H](O)C\C=C/CCCCCCCC(O)=O	ZWDYIYOIBZOENK-YZGJGUBNSA-N	1028443442.4154227	540684252.5855949	112451606.06062932	15669424.394769594	169118670.1444521	682000805.8358427	339843257.14769995	1101814419.4226522	19365784.916793212	21284582.46700041	193925975.7069837	1533796888.215027	12383633.480828144	86189831.16779248	8130164.236144801	1265564.6131000589	58148169.67227764	250050.76763737455	86584611.75747375	2.22525964565752	1.15397368108932	0.0406679354349018	0.766666666666667	1.09841583264627	up	12-O-D-Glucuronoside-13-hydroxyoctadec-9Z-enoate
291	Com_4153_neg	Homaline	N	C30H42N4O2	490.331	489.323	1.47213	[M-H]-	6.391	0.56000000000000005	2	C18	Organic nitrogen compounds	Organonitrogen compounds	Amines	-	-	C10599	-	-	-	CN1CCCN(C(=O)CC1C2=CC=CC=C2)CCCCN3CCCN(C(CC3=O)C4=CC=CC=C4)C	LNCIXDIFZNXBDP-NSOVKSMOSA-N	1669771.9330614975	69229927.81098363	1500567.6416297157	2894667.3386763274	6958075.792256319	61322897.56514447	2167516.9137414657	16532290.32151788	481954.407849896	93700638.21719931	6379621.258754866	48763517.37848181	112077135.15605967	17046625.508064613	422058921.8543762	15489737.591686374	78530704.53088297	110517442.41587368	370709730.10333866	0.141806266538873	-2.81801	0.00346873036984253	0.877777777777778	1.54112037889101	down	Homaline
292	Com_4156_neg	Deoxycholylvaline	N	C29H49NO5	491.361	490.354	1.3216	[M-H]-	7.588	-	3	C18	-	-	-	"-"	HMDB0242423	-	-	-	-	CC(C)C(NC(=O)CCC(C)C1CCC2C3CCC4CC(O)CCC4(C)C3CC(O)C12C)C(O)=O	RVPFAKQTPDHESL-UHFFFAOYSA-N	442417.6624084257	873610.0411104251	2041731.507806357	1137673.1753393062	289064.5517747393	101530.2263404115	2087335.7274247627	1796147.1132049658	4464834.4356962945	12081373.305296995	4400265.165312913	1227296.8562816244	2324138.147892869	5645925.554366299	9481001.790413385	4865777.034005465	16669547.611913348	1580664.230820961	1328868.721745305	0.246705177179504	-2.01914	0.00771961017167442	0.844444444444444	1.64277152356082	down	Deoxycholylvaline
293	Com_4167_neg	Epothilone C7	N	C26H39NO6S	493.25	492.244	2.02677	[M-H]-	5.904	-	3	C18	Phenylpropanoids and polyketides	Macrolides and analogues	Epothilones and analogues	-	-	-	-	-	-	CC1CCCC=CC(C(OC(=O)CC(C(C(=O)C(C1O)C)(C)C)O)C(=CC2=CSC(=N2)C)C)O	XHORAZNTIGWOJV-XNHPUFHFSA-N	5064715.023257151	19364235.44146118	123553723.79978044	43976630.55787685	11065431.965869056	18007569.991413932	45286296.66546314	21147825.145650785	21408985.79544281	187194098.70421153	33170236.496459257	17980203.463602766	58681149.76275801	60757453.62426421	34074927.283225514	155688109.08417833	62451217.51224944	34965801.49373538	91836260.05883586	0.465791473362002	-1.10224	0.0314627376612592	0.777777777777778	1.22966464317664	down	Epothilone C7
294	Com_4168_neg	Armochaetoglobin K	N	C32H35N3O2	493.273	492.266	0.80458	[M-H]-	6.596	0.53000000000000003	2	C18	Organoheterocyclic compounds	Indoles and derivatives	Indoles	"-"	-	-	-	-	-	[H][C@@]1(CC2=CNC3=CC=CC=C23)N=C(O)[C@@]23C4=CC=C(N4)C(=O)C(C)=C[C@@]([H])(C)CC=C[C@@]2([H])C=C(C)[C@@]([H])(C)[C@@]13[H]	XJNCIAFVQZHWHH-ZFVVZIJDSA-N	134591.7842598414	275236.53817259247	45634654.485609956	86999.56968049152	95166.02449622985	703898.8317429719	1576579.871136691	188136.10347761764	112185.47366312971	6467687.325854851	393231.05086636	2835424.85611592	7380636.431787815	1500560.1407510818	5342420.1152376635	780262.0269403097	2392363.330598454	3393315.300143957	5466672.783009749	1.50838989996157	0.59300939547279	0.0287330366047975	0.844444444444444	1.31498653128688	up	Armochaetoglobin K
295	Com_4171_neg	Paeonin C	N	C23H28O12	496.158	495.152	1.64164	[M-H]-	4.958	-	3	C18	Lipids and lipid-like molecules	Prenol lipids	Terpene glycosides	-	-	-	-	-	-	CC12CC3(C4CC1(C4(C(O2)O3)COC(=O)C5=CC=C(C=C5)O)OC6C(C(C(C(O6)CO)O)O)O)O	FCHVXNVDFYXLIL-VEOJMSKZSA-N	10387205.231019398	11277325.624931596	15660902.35036206	44224380.2220151	23559161.269114517	42472634.649481416	16766969.662604086	37878684.60576742	9666266.540789865	3602713.210836988	10073241.684466116	13323839.159357838	971344.1521921998	258246.01363860496	3204800.18785763	18265953.291057456	2603325.0083038504	3388812.0764470543	6293145.542013545	3.7982682780902	1.92534180906856	0.00220123717600509	0.90000000000000002	1.25291979522277	up	Paeonin C
296	Com_4173_neg	Ardisenone	N	C30H40O6	496.282	495.275	0.92881	[M-H]-	8.762	0.54000000000000004	2	C18	Organic oxygen compounds	Organooxygen compounds	Carbonyl compounds	-	-	-	-	-	-	COC1=CC(=CC(=C1)O)CC(=O)CCCC=CCCCCCCCCC(=O)C2=CC(=CC(=C2)OC)O	MECWAKRVICEVGZ-VURMDHGXSA-N	1006316.4211936294	815476.2791702743	429280.4021196521	613635.5883895992	212172.5619767702	94872.90408154699	840733.0334617159	309530.0415213341	106375.41392798255	1315829.6169912433	48102.47208839551	7067014.261277872	4084710.0816173246	2620329.5721813035	10331269.338480376	5354640.661128915	6032726.527658036	18828907.301627267	5232624.885441205	0.080773914504237	-3.62997	0.00253665097979821	0.90000000000000002	1.58751090191125	down	Ardisenone
297	Com_4175_neg	3,11-Dihydroxy-staurosporine	N	C28H26N4O5	498.19	497.184	1.73243	[M-H]-	5.893	-	3	C18	Organoheterocyclic compounds	Indoles and derivatives	Carbazoles	-	-	-	-	-	-	CC12C(C(CC(O1)N3C4=C(C=C(C=C4)O)C5=C6C(=C7C8=C(N2C7=C53)C(=CC=C8)O)CNC6=O)NC)OC	VBKVDUKELLUIKW-RYNPMXEVSA-N	5658431.15095901	16604225.95657996	10285114.742942141	1709246.363338149	3107243.47095639	23685639.710578233	5804865.432080393	7705562.5320094945	1935271.5499938847	40061519.75835882	6775423.334335149	5757444.23507293	23739095.470864233	24254724.860594314	63583853.12746667	16595077.239655612	23459707.33893908	28955238.869658016	49912533.45165704	0.300235704995602	-1.73583	0.0039593457119295	0.866666666666667	1.29194370680373	down	3,11-Dihydroxy-staurosporine
298	Com_4176_neg	Sodwanone G	N	C30H42O6	498.298	497.291	0.32992	[M-H]-	9.321	0.77000000000000002	2	C18	Lipids and lipid-like molecules	Prenol lipids	Triterpenoids	-	-	-	-	-	-	CC1=C(C2(CCC(=O)C(C2=C(C1=O)O)(C)C)C)CCC3C4(CCC(=O)C(OC4CCC35CO5)(C)C)C	NNSDVWQYMDQAMP-CYSGHGSPSA-N	582556.5627008682	8300047.497816249	4770879.811297413	210082.3723599626	1756466.343824941	941188.0674942542	4726747.112561741	2508997.158665055	2211342.2469910113	6883588.6230495935	153192.75622752175	26199206.854220748	21458720.3145675	22205198.697398975	26401268.39550017	21296702.928255256	38504952.43513432	36408353.61555379	7654302.809685577	0.139492921530778	-2.84174	0.00919488314093145	0.877777777777778	1.29591492667742	down	Sodwanone G
299	Com_4193_neg	Deoxycholylisoleucine	N	C30H51NO5	505.377	504.37	1.46096	[M-H]-	7.765	-	3	C18	-	-	-	"-"	HMDB0242416	-	-	-	-	CCC(C)C(NC(=O)CCC(C)C1CCC2C3CCC4CC(O)CCC4(C)C3CC(O)C12C)C(O)=O	QTMPUVRWTSAYOC-UHFFFAOYSA-N	7838537.492878823	11886235.740138942	17878515.569234245	11967634.066888519	5833301.152222831	1681198.5121195428	17276647.692578033	3490837.881828198	52543260.02562754	120875503.53587613	56917248.04731914	13035567.81367653	16875556.111639433	26679276.379215695	70758753.86186482	52762614.86235286	144689982.2189903	13158752.352813408	3584254.9378627106	0.278979716341953	-1.84177	0.0263219801085135	0.811111111111111	1.26684231553839	down	Deoxycholylisoleucine
300	Com_4202_neg	Chenodeoxycholylaspartic acid	N	C28H45NO7	507.32	506.313	1.23719	[M-H]-	7.056	-	3	C18	Lipids and lipid-like molecules	Steroids and steroid derivatives	Bile acids, alcohols and derivatives	"-"	HMDB0242402	-	-	-	-	CC(CCC(=O)NC(CC(O)=O)C(O)=O)C1CCC2C3C(O)CC4CC(O)CCC4(C)C3CCC12C	TZJSDNVVGFIRIY-UHFFFAOYSA-N	158952.04216497668	1589177.6653325763	22266217.48204183	9490070.777293256	811853.4789729934	2025809.0638689285	5815568.537912258	8909304.18992555	6800097.972187904	43191167.83294045	12460538.073072473	6632489.123488952	5228844.477216389	22537368.65050671	27857285.37779866	3774425.010743707	9585915.527796172	4315488.891690471	23642146.474296875	0.403808781540363	-1.30826	0.0426652106312588	0.766666666666667	1.04673771628891	down	Chenodeoxycholylaspartic acid
301	Com_4208_neg	Sipholenol M	N	C30H52O6	508.376	507.369	0.05323	[M-H]-	9.857	-	3	C18	Organoheterocyclic compounds	Oxepanes	-	-	-	-	-	-	-	CC1=C(C2C(CC1OO)C(CCC2(C)C)(C)O)CCC3C4(CCC(C(OC4CCC3(C)O)(C)C)O)C	CXYXLYVALJRWSW-CAEUIZDWSA-N	801285.8513927144	4171904.8076400203	14415805.384569393	2213998.859391009	252818.42124077096	2667735.4778575655	3964276.7532919245	468443.69630286086	189086.9785026588	34529053.219383724	855528.9070720259	4441084.533537742	32130903.255997065	4308635.389923429	52963071.479494214	999728.0348528645	25664008.542183623	62254658.28102446	43494195.63582827	0.123771677878155	-3.01425	0.00798657700391041	0.866666666666667	1.61227139726143	down	Sipholenol M
302	Com_4218_neg	eurysterol B sulfonic acid	N	C27H44O7S	512.281	511.274	0.44621	[M-H]-	6.691	0.71999999999999997	2	C18	Lipids and lipid-like molecules	Steroids and steroid derivatives	-	-	-	-	-	LMST05020035	-	CC(C)CC=CC(C)C1CCC2C1(CCC3C24CC(C5(C3(CCC(C5)OS(=O)(=O)O)CO4)O)O)C	QPVBWEUWNJWRLD-XPVUCKRVSA-N	6543253.543998274	61233553.182964064	577735108.7197033	121832397.0038407	64103784.03146659	59626691.72082285	257276502.50282025	41696134.4787238	77767728.5342699	549058268.817301	72287125.21897276	195230295.34218627	530806002.07126385	542858437.99806	306688259.41415554	156878418.09017783	263575236.38259637	99899383.58720064	252916516.20337722	0.474272601054174	-1.07621	0.0296446577465768	0.80000000000000004	1.40252646633931	down	eurysterol B sulfonic acid
303	Com_4224_neg	eurysterol A sulfonic acid	N	C27H46O7S	514.296	513.29	0.92874	[M-H]-	7.191	0.82999999999999996	2	C18	Lipids and lipid-like molecules	Steroids and steroid derivatives	-	-	-	-	-	LMST05020034	-	CC(C)CCCC(C)C1CCC2C1(CCC3C24CC(C5(C3(CCC(C5)OS(=O)(=O)O)CO4)O)O)C	MWTQCWZOXMULHF-QZSJCTLHSA-N	176548170.16881034	484170431.3947809	966846615.5331608	326336689.35233057	178495391.96141076	96097263.68115404	825547237.9802351	90838126.98359627	860711707.315795	2077012367.9318585	370175598.1408708	543074916.1489332	665774472.9540308	3273956039.5488048	876167311.2374034	607290123.9919713	1081718997.919544	260292459.6397389	649243538.6510293	0.427754272526552	-1.22515	0.0337908373101257	0.755555555555556	1.47387510364855	down	eurysterol A sulfonic acid
304	Com_4240_neg	Deoxycholyllysine	N	C30H52N2O5	520.388	519.38	1.34887	[M-H]-	6.934	-	3	C18	-	-	-	"-"	HMDB0242422	-	-	-	85794040	CC(CCC(=O)NC(CCCCN)C(O)=O)C1CCC2C3CCC4CC(O)CCC4(C)C3CC(O)C12C	NQGPNQJTMGFHLB-UHFFFAOYSA-N	566303.7369117998	21123584.61361114	70938190.61917007	3894003.4002816114	3005783.350650554	11745734.870694514	9916961.593817173	5926524.600751833	842816.1254259018	124095035.62299423	3093420.57645193	8472894.364405792	217536296.2265207	14143798.541887578	129956375.76062283	4787887.066761993	28703059.156501755	30625171.177688047	41840783.555989094	0.235684304995325	-2.08507	0.0339488531333016	0.777777777777778	1.37799263643077	down	Deoxycholyllysine
305	Com_4276_neg	6-C-(alpha-L-arabinosyl)-8-C-(beta-L-arabinosyl)apigenin	N	C25H26O13	534.137	533.131	1.70611	[M-H]-	5.419	0.81999999999999995	2	C18	Phenylpropanoids and polyketides	Flavonoids	Flavonoid glycosides	677021-29-3	-	-	-	-	122391238	C1C(C(C(C(O1)C2=C(C(=C3C(=C2O)C(=O)C=C(O3)C4=CC=C(C=C4)O)C5C(C(C(CO5)O)O)O)O)O)O)O	LDVNKZYMYPZDAI-DKEQBBAASA-N	25042707.10022609	59089256.477411285	19008786.90407379	12657833.015709866	20568498.28477775	26008299.18281582	21377417.768192004	40326728.05816676	9531781.161655936	7450161.429293717	11645118.734593244	33850068.40174991	799394.9237888404	3722915.3291532225	1133624.6024103628	1996512.8116408319	10873173.154354347	5482528.405484252	1751859.2573732669	3.29797271338764	1.72157946232202	0.00147343887456103	0.90000000000000002	1.1538905315328	up	6-C-(alpha-L-arabinosyl)-8-C-(beta-L-arabinosyl)apigenin
306	Com_4280_neg	fatsicarpain B	N	C30H46O6S	534.302	533.294	0.11	[M-H]-	7.369	0.56000000000000005	2	C18	Lipids and lipid-like molecules	Prenol lipids	Triterpenoids	-	-	-	-	-	-	CC1(CCC2(CCC3(C(=C2C1)C=CC4C3(CCC5C4(CCC(C5(C)C)OS(=O)(=O)O)C)C)C)C(=O)O)C	NXFKKVRHIZTYMJ-HLYSYWIOSA-N	6128327.868061448	6262507.487983288	4821583.19643671	9005195.591557233	20815083.958107755	29552264.857407555	66418769.359372154	7052496.914093346	1932297.2032356698	333628310.379822	52830251.13311155	119398631.08666953	25497158.513529286	27900474.35276829	77907452.90194412	74141177.66034769	166389860.9061726	330717659.4138106	558296773.9530073	0.0955880453096662	-3.38703	0.000132492957517837	0.944444444444444	2.46424831879571	down	fatsicarpain B
307	Com_4284_neg	Scrophuloside A1	N	C26H32O12	536.189	535.183	1.73316	[M-H]-	5.392	0.57999999999999996	2	C18	Lipids and lipid-like molecules	Prenol lipids	Terpene glycosides	-	-	-	-	-	-	CC1C(CC2C1C(OC=C2C(=O)O)OC3C(C(C(C(O3)CO)O)O)O)OC(=O)C=CC4=CC=C(C=C4)OC	UYZNVVOAAXRBNY-SUTKTRFQSA-N	36272384.1249171	72255836.04983813	4488514.033681923	28424759.67436525	33086090.32349697	35752519.85335327	38967642.03204049	57886468.697435096	14041840.367427865	9369434.408323387	18345450.517789155	33392253.032235686	1836199.8064531782	6753974.827914328	586123.1452492292	10270688.641262371	2634762.2820376507	14064765.242061004	10725903.454950677	3.30490602895348	1.72460925100976	0.00710764814753237	0.866666666666667	1.35846445551024	up	Scrophuloside A1
308	Com_4305_neg	Perindopril Acyl-beta-D-glucuronide	N	C25H40N2O11	544.263	543.256	0.93853	[M-H]-	6.671	-	3	C18	Organic acids and derivatives	Carboxylic acids and derivatives	Amino acids, peptides, and analogues	"-"	HMDB0060623	-	-	-	45040207	CCC[C@H](N[C@@H](C)C(=O)N1[C@H]2CCCC[C@H]2CC1C(=O)OC1OC(C(O)C(O)C1O)C(O)=O)C(=O)OCC	VEYBPHDESXGJIN-VEYQHAJCSA-N	2040555.3552439432	24186123.797220573	16878205.47966819	1280178.4533476871	5528215.687392049	7396825.734719551	7684603.4403554695	17256338.59545717	842816.1254259018	203960252.47035703	8033450.418565924	26514670.08597813	34214351.15242438	69678629.46563785	68273755.1498156	1198046.7226621215	89326102.08011618	14849433.657518554	40415710.16116441	0.165916299138146	-2.59147	0.0143225900707149	0.844444444444444	1.00329417423058	down	Perindopril Acyl-beta-D-glucuronide
309	Com_4310_neg	Mollupentin 2''-O-rhamnoside	N	C26H28O13	548.153	547.147	1.75245	[M-H]-	5.41	-	3	C18	Phenylpropanoids and polyketides	Flavonoids	Flavonoid glycosides	-	-	-	-	LMPK12110235	-	CC1C(C(C(C(O1)OC2C(C(COC2C3=C(C=C(C4=C3OC(=CC4=O)C5=CC=C(C=C5)O)O)O)O)O)O)O)O	LLZRWOGJPVYDHM-NUSORRMESA-N	12575870.92442097	12985621.116026403	4745063.899813163	16462727.596121257	12624705.277845887	15247331.709345147	11684622.880687067	25134280.535706103	2821405.4331940142	1155988.3568619497	7550604.789518366	8198027.048166344	171062.31414345067	189002.87625517615	4280486.135329326	15710927.34574711	1083953.71659356	223433.116446358	6162087.037621855	2.83908244037426	1.50542474219097	0.00894381239710827	0.844444444444444	1.48199134161011	up	Mollupentin 2''-O-rhamnoside
310	Com_431_neg	Isoferulic acid	N	C10H10O4	194.058	253.072	0.51169	[M+CH3COOH-H]-	5.166	0.65000000000000002	1	C18	Phenylpropanoids and polyketides	Cinnamic acids and derivatives	Hydroxycinnamic acids and derivatives	"537-73-5"	HMDB0000955	C10470	-	-	736186	COC1=C(O)C=C(\C=C\C(O)=O)C=C1	QURCVMIEKCOAJU-HWKANZROSA-N	15338818.761761967	28356231.827838436	9498847.08845393	13421836.991338098	21444541.222990334	12646525.07532128	14360033.602468066	16492481.073112952	9344807.548725424	3375807.005619599	7854993.741152886	30962300.378115173	154091.7522207735	3138324.0758963944	2389164.6402244573	373306.39613302686	7356227.90585242	2110782.621454512	386754.19289283676	2.69458543983383	1.43006333238374	0.004402104333768	0.90000000000000002	1.51161528105055	up	Isoferulic acid
311	Com_4324_neg	Salviadienol B	N	C28H42O11	554.273	553.265	0.36811	[M-H]-	6.393	-	3	C18	Organic acids and derivatives	Carboxylic acids and derivatives	Pentacarboxylic acids and derivatives	-	-	-	-	-	-	CC1=CCCC(=CC(C(C(C1OC(=O)C(C)C(C)OC(=O)C)OC(=O)C)C(C)COC(=O)C)O)COC(=O)C	AMEGJGMXMRBPRX-BJBPTUQLSA-N	10211736.896032859	39068059.287885144	473969.025901983	4108065.563653752	11749528.66586192	3654134.3461620323	3859066.3153869407	10664676.981049374	1231250.343825326	55290105.43989073	17314117.93258135	7348052.709708468	4186203.3286429932	105135248.2238992	15512708.903610447	9732261.273992622	83684173.7581647	15108549.478960562	6917921.20104312	0.294998601898724	-1.76122	0.0327122312578529	0.788888888888889	1.14976829875062	down	Salviadienol B
312	Com_4326_neg	Deoxycholyltyrosine	N	C33H49NO6	555.356	554.349	0.84622	[M-H]-	7.131	-	3	C18	Lipids and lipid-like molecules	Steroids and steroid derivatives	Bile acids, alcohols and derivatives	"-"	HMDB0242420	-	-	-	71333008	CC(CCC(=O)NC(CC1=CC=C(O)C=C1)C(O)=O)C1CCC2C3CCC4CC(O)CCC4(C)C3CC(O)C12C	NABZNAJLBCRTJM-UHFFFAOYSA-N	22054949.25892226	27918979.112407338	31740970.78635961	23361105.125272058	14891879.004915895	4174525.2582580517	31727927.926301617	9362004.53750683	130771170.92163345	235333587.3148932	119152025.32831907	28995751.5972573	23617695.58847135	178892605.53958347	169105484.56126818	110675094.24047275	359913905.2209465	26569103.104469143	11635237.38184168	0.26022253800403	-1.94218	0.0190663550652533	0.777777777777778	1.58372603687434	down	Deoxycholyltyrosine
313	Com_4331_neg	Phomalide	N	C30H43N3O7	557.31	556.304	1.39225	[M-H]-	6.258	-	3	C18	Organic acids and derivatives	Peptidomimetics	Depsipeptides	"-"	-	-	-	-	-	[H]\C(C)=C1/N=C(O)[C@@]([H])(N=C(O)[C@@]([H])(CC(C)C)N=C(O)[C@]([H])(CC(C)C)OC(=O)[C@]([H])(CC2=CC=CC=C2)OC1=O)C(C)C	CFTIBXPRNRXQEG-TYHNAPLMSA-N	3601145.020109647	14581022.912130581	63525647.52259085	89225606.33451375	18997739.047330894	12544709.935259907	73377860.17306288	18124961.981219336	5928899.623509527	381196878.7816611	65090718.47310186	40254658.482326925	71061999.54753761	278797162.36335874	113094980.63566294	211754286.00631905	93738708.71790029	39499719.62459268	88573528.3619585	0.240936779370307	-2.05327	0.00243607733941903	0.877777777777778	1.39998526195841	down	Phomalide
314	Com_4357_neg	Aristophyll A	N	C34H38N4O4	566.289	565.281	1.28461	[M-H]-	7.102	-	3	C18	Organoheterocyclic compounds	Tetrapyrroles and derivatives	Chlorins	-	-	-	-	-	-	CCC1=C(C2=NC1=CC3=C(C(=C(N3)C=C4C(C(C(=N4)C=C5C(=C(C(=C2)N5)C=C)C)C)CCC(=O)OC)C(=O)OC)C)C	NKTGSHCJJZKJTR-CVDCTZTESA-N	3393796.1580750947	22459292.410345647	1320050.5564542108	3416399.441484633	5506953.18652249	7195690.975215381	6319323.25676576	4508173.853242497	3083069.2054088404	43408414.086954884	6192910.109869142	10804240.938279789	25789797.379922792	18194699.680147756	16408778.828432797	16426589.079766676	33392850.17324406	26925451.983522512	38054999.51500962	0.26977483948856	-1.89017	0.000357206401655001	0.922222222222222	2.20620907224144	down	Aristophyll A
315	Com_4366_neg	14-O-Anisoylneoline	N	C32H45NO8	571.315	570.306	1.50037	[M-H]-	8.159	0.65000000000000002	2	C18	Lipids and lipid-like molecules	Prenol lipids	Diterpenoids	-	-	-	-	-	-	CCN1CC2(CCC(C34C2C(C(C31)C5(CC(C6CC4C5C6OC(=O)C7=CC=C(C=C7)OC)OC)O)OC)O)COC	PMCAUYATZKXGHU-CVFQGTMVSA-N	471323.69234958786	3880198.058330654	900669.8272254443	548661.6911376857	380664.79717661836	2336968.699439505	562692.4435992278	1358431.2336450738	1746495.1875459107	5373326.716440331	282285.25110483327	4217050.27672264	11161579.570667736	2810086.410837234	17615421.938203044	479636.08351054287	13105973.753292838	5008566.643711585	4893727.98599448	0.208477387585461	-2.26204	0.0201015242672144	0.811111111111111	1.46715906421073	down	14-O-Anisoylneoline
316	Com_4368_neg	1-palmitoyl-sn--glycero-3-phospho-D-myo-inositol	N	C25H49O12P	572.296	571.29	1.68266	[M-H]-	8.903	0.94999999999999996	2	C18	Lipids and lipid-like molecules	Glycerophospholipids	Glycerophosphoinositols	-	HMDB0061695	-	-	LMGP06050002	-	CCCCCCCCCCCCCCCC(=O)OCC(COP(=O)(O)OC1C(C(C(C(C1O)O)O)O)O)O	UOXRPRZMAROFPH-IESLQMLBSA-N	2876727770.7575097	6843278265.671964	82245826.13065849	183846579.6788929	2596036330.954184	728893483.6157234	3098508899.7744083	1259256190.6439686	1487749348.5814617	46287538.70208268	1989521193.8416827	1797657797.6870008	82098861.10511456	86130841.72954191	98966010.05971631	48893284.61777326	710028980.4344932	372768762.9765374	421595917.021183	3.76463366248566	1.91250948268491	0.0297213113408771	0.80000000000000004	1.12028055391995	up	1-palmitoyl-sn--glycero-3-phospho-D-myo-inositol
317	Com_4442_neg	Amphidinolide F	N	C35H52O9	616.361	615.355	1.16545	[M-H]-	7.675	0.68999999999999995	2	C18	Phenylpropanoids and polyketides	Macrolides and analogues	-	-	-	-	-	-	-	CC1CC2C(C(C(=C)C=C(C(C(CC(=O)C(CC(=O)CC3CCC(O3)C(OC(=O)CC1O2)C=CC=C(C)C)C)O)C)C)O)O	VLOUARUYJFXXNO-VMHIOKEMSA-N	1121435.6746332727	10167405.185566168	4096967.6632286566	10176731.924802056	4325498.29614329	17083039.406628456	14923189.829654416	27825703.191929087	2494885.8296935153	37316919.10519503	5572118.3335157195	13917022.680026405	32345967.92455486	6506929.451646855	14136841.520126643	15863590.891664956	25747751.652764086	14455324.659824336	72161651.6985535	0.430464581156887	-1.21603	0.0389454745139283	0.755555555555556	1.04674920293904	down	Amphidinolide F
318	Com_448_neg	H-gamma-Glu-Gln-OH	N	C10H17N3O6	275.112	256.094	0.05467	[M-H-H2O]-	2.051	0.93999999999999995	1	C18	Organic acids and derivatives	Carboxylic acids and derivatives	Amino acids, peptides, and analogues	"10148-81-9"	HMDB0011738	C05283	-	-	150914	N[C@@H](CCC(=O)N[C@@H](CCC(N)=O)C(O)=O)C(O)=O	JBFYFLXEJFQWMU-WDSKDSINSA-N	198201739.57065222	26583830.84419064	144279.2627208653	159786467.82605812	208673804.03693393	112355331.49186479	87575492.99703418	220211985.06669226	152261265.45636	812607.9868286033	134356657.09202543	69638703.54372434	380109.3721718392	18091097.497296233	514696.28219237993	1248942.9859527075	1318331.428604029	497863.3424383734	1605540.8511352446	5.66970623184393	2.50327398581274	0.00987098760046974	0.844444444444444	1.50209940032533	up	H-gamma-Glu-Gln-OH
319	Com_4507_neg	Cyclopassifloside II	N	C37H62O11	682.429	681.423	1.40785	[M-H]-	7.674	-	3	C18	Lipids and lipid-like molecules	Prenol lipids	Terpene glycosides	"292167-39-6"	HMDB0038389	-	-	-	73800249	CC(C)C(O)(CO)CCC(C)C1CCC2(C)C3CCC4C5(CC35CCC12C)C(O)CC(O)C4(C)C(=O)OC1OC(CO)C(O)C(O)C1O	ZNQCKSPNGMMRRF-UHFFFAOYSA-N	9727233.395130286	23583959.83548939	4039796.8339533415	14399609.763573818	22565948.649379466	26750283.558291726	25107308.718055237	46422116.01894737	4591293.59639523	7049754.209692578	12150599.680337884	39177426.37415022	1878171.6168223657	2594008.4412724175	3183065.612031343	2018424.6615538467	6267464.471061443	5893417.963176942	8336378.198723183	2.22335314917281	1.15273711889828	0.0252509538152098	0.788888888888889	1.29049533140867	up	Cyclopassifloside II
320	Com_498_neg	Heptadecanoic acid	N	C17H34O2	270.256	269.249	1.13321	[M-H]-	10.641	0.93999999999999995	1	C18	Lipids and lipid-like molecules	Fatty Acyls	Fatty acids and conjugates	"506-12-7"	HMDB0002259	-	-	LMFA01010017	10465	CCCCCCCCCCCCCCCCC(O)=O	KEMQGTRYUADPNZ-UHFFFAOYSA-N	21653968.404647533	29524332.169249877	24176295.2051174	19328391.357341945	10802929.636482995	49970692.97294914	13889666.911195895	20285525.814727675	9068391.242743123	55920182.6225059	8997406.569723291	21649111.39901428	98455405.44831595	188324693.8605433	404301402.6786164	26953032.49310599	112254691.32428327	117115514.55561672	41663559.11954777	0.205253634366149	-2.28452	0.0100801570470711	0.822222222222222	1.57174346084429	down	Heptadecanoic acid
321	Com_516_neg	Phloretin	N	C15H14O5	274.084	273.077	1.19256	[M-H]-	5.912	0.59999999999999998	1	C18	Phenylpropanoids and polyketides	Linear 1,3-diarylpropanoids	Chalcones and dihydrochalcones	"60-82-2"	HMDB0003306	C00774	-	LMPK12120525	4788	OC1=CC=C(CCC(=O)C2=C(O)C=C(O)C=C2O)C=C1	VGEREEWJJVICBM-UHFFFAOYSA-N	627337.1230398795	4946498.429455756	3380828.9101538896	83623.42087156312	749837.4586009786	4781419.508677865	126861.92982594021	281133.3252324861	48903.87376793616	9148980.131580424	76699.50517071549	3994102.702634169	18654024.20257277	51259143.38897715	56550537.81015258	9053021.566748336	33353505.938380618	26791975.507966917	11097919.234306455	0.075898062087238	-3.71979	0.00307938266192965	0.888888888888889	1.77261471456774	down	Phloretin
322	Com_52_neg	Indole-3-carboxaldehyde	N	C9H7NO	145.053	144.045	5.09583	[M-H]-	5.709	0.87	1	C18	Organoheterocyclic compounds	Indoles and derivatives	Indoles	"487-89-8"	HMDB0029737	C08493	-	-	10256	O=CC1=CNC2=C1C=CC=C2	OLNJUISKUQQNIM-UHFFFAOYSA-N	16666991.927247414	16033947.216891581	528003.150822405	16107210.8393363	17970891.49812477	15023434.985199282	21618198.15871806	25993978.97371553	11060498.902784474	32049544.769025404	23930473.748681303	49257613.8912334	37936419.127344675	63794626.67555105	51970139.48058779	11977664.247299176	32090561.97908525	63810912.78760278	35185019.16716502	0.389723913379363	-1.35948	0.0217168151930003	0.911111111111111	1.06304168761507	down	Indole-3-carboxaldehyde
323	Com_54_neg	alpha-Ketoglutaric acid	N	C5H6O5	146.022	145.013	5.28154	[M-H]-	1.868	0.81999999999999995	1	C18	Organic acids and derivatives	Keto acids and derivatives	Gamma-keto acids and derivatives	"328-50-7"	HMDB0000208	C00026	map00020;map00040;map00053;map00220;map00250;map00300;map00340;map00365;map00430;map00471;map00630;map00650;map00660;map00720;map01060;map01061;map01062;map01063;map01064;map01065	-	51	OC(=O)CCC(=O)C(O)=O	KPGXRSRHYNQIFN-UHFFFAOYSA-N	12590314.544098916	8445243.338350087	132559.79921648974	4488774.975570766	6232659.009750772	734029.2575366377	44963336.17425066	127470571.74926631	34944399.340729356	86589119.08408932	18629298.32709832	13367761.295640089	16772567.518009404	142849088.4570883	73652117.70504521	16714193.6649033	31911358.143932458	46894792.38681152	104885429.45721203	0.482863143737724	-1.05031	0.0479910403788891	0.788888888888889	1.13911934114106	down	alpha-Ketoglutaric acid
324	Com_55_neg	Adipic acid	N	C6H10O4	146.058	145.05	5.30999	[M-H]-	5.234	0.94999999999999996	1	C18	Lipids and lipid-like molecules	Fatty Acyls	Fatty acids and conjugates	"124-04-9"	HMDB0000448	C06104	map00930;map01100;map01120;map01220	LMFA01170048	196	OC(=O)CCCCC(O)=O	WNLRTRBMVRJNCN-UHFFFAOYSA-N	60209105.0154645	65827138.69763115	15362538.849620437	10499825.667600064	19823854.719075594	74207295.19710574	17276354.65745633	47931268.63072153	11402946.105273949	98307710.18542854	27838840.798909865	130113123.35481131	45765308.28097985	246293561.04712757	291109762.54934084	42582585.06810068	97102875.34743384	201605833.37121946	109764879.61907354	0.27770821530214	-1.84836	0.00231121403339728	0.866666666666667	1.40743246031669	down	Adipic acid
325	Com_567_neg	trans-3,5-Dimethoxystilbene	N	C16H16O2	240.115	285.114	1.42591	[M+HCOOH-H]-	5.597	0.64000000000000001	2	C18	Phenylpropanoids and polyketides	Stilbenes	-	"21956-56-9"	HMDB0030722	-	-	-	13556468	COC1=CC(\C=C/C2=CC=CC=C2)=CC(OC)=C1	BIYGTLDPTJMNET-HJWRWDBZSA-N	152151.7499863008	833209.4911045447	1052157.1080409721	78300.85315898662	201263.23104063811	1614607.6136824195	3494091.5790141043	1311445.26928722	842816.1254259018	5443562.855498572	11082490.686414286	118124937.64043598	3608539.7810900323	75660199.90546457	264157616.29517728	3074995.9885414937	21554339.34649743	22406461.15308911	19801081.54652692	0.019534252829215	-5.67785	3.31753566635845e-05	0.988888888888889	2.1536637844232	down	trans-3,5-Dimethoxystilbene
326	Com_58_neg	L-Glutamic acid	N	C5H9NO4	147.053	146.045	5.34989	[M-H]-	1.377	0.97999999999999998	1	C18	Organic acids and derivatives	Carboxylic acids and derivatives	Amino acids, peptides, and analogues	"56-86-0"	HMDB0000148	C00025	map00220;map00250;map00330;map00332;map00340;map00430;map00471;map00480;map00524;map00630;map00650;map00660;map00860;map00910;map00970;map01060;map01064;map01100;map01110;map01120	-	33032	N[C@@H](CCC(O)=O)C(O)=O	WHUUTDBJXJRKMK-VKHMYHEASA-N	330359024.7574391	425977926.8915316	506076343.1403058	220169190.05954665	288977552.3401117	460945892.2839873	752596104.8959368	364100777.4026564	178957045.37363666	1197898740.3605185	344843845.1531188	823458130.4207304	747352838.6759145	1282738984.1940901	1691102770.0039055	319759259.70612353	1023339861.5703111	688027348.9910069	676332885.5447627	0.445735349649389	-1.16574	0.0031092919525964	0.844444444444444	1.39672598098481	down	L-Glutamic acid
327	Com_629_neg	Kaurenoic acid	N	C20H30O2	302.225	301.217	0.57657	[M-H]-	9.365	0.79000000000000004	1	C18	Lipids and lipid-like molecules	Prenol lipids	Diterpenoids	"6730-83-2"	HMDB0302664	C11874	map00904;map01100;map01110	-	-	[H][C@@]12CC[C@@H]3C[C@]1(CC3=C)CC[C@]1([H])[C@@](C)(CCC[C@@]21C)C(O)=O	NIKHGUQULKYIGE-OTCXFQBHSA-N	74992064.34872559	119713725.26500523	87836904.29024985	28121175.06248198	62978104.64858062	90074286.8108522	33255938.72983594	57787943.1946762	20924632.781707723	84640341.76911768	43102407.5599216	100031145.57263206	330384960.53945047	93026127.00613463	172376271.02685496	37343234.845207736	176037906.93545535	97661510.13072988	112834704.44740401	0.512770524420817	-0.963615	0.0433598392946763	0.788888888888889	1.35072810221347	down	Kaurenoic acid
328	Com_638_neg	Arachidonic acid	N	C20H32O2	304.24	303.233	0.88013	[M-H]-	9.871	1	1	C18	Lipids and lipid-like molecules	Fatty Acyls	Fatty acids and conjugates	"506-32-1"	HMDB0001043	C00219	map00590;map00591;map01040;map01100;map04216;map04217;map04270;map04611;map04664;map04666;map04723;map04726;map04730;map04745;map04750;map04912;map04913;map04921;map04923;map04925	LMFA01030001	444899	CCCCC\C=C/C\C=C/C\C=C/C\C=C/CCCC(O)=O	YZXBAPSDXZZRGB-DOFZRALJSA-N	1098344635.6708047	4569193079.123676	5660268132.002243	566029267.9223373	2258142939.4393163	3934831416.533811	1282988009.0853038	3032926476.9141183	1000767408.5026314	5790219557.258203	1040402966.3847674	4539162482.407966	15990212274.7332	7502226672.962212	16889067593.103165	2347224712.8096743	7927772594.971208	4006462033.838383	2999756552.020101	0.376690348631441	-1.40855	0.0248879316518487	0.788888888888889	1.64790129385664	down	Arachidonic acid
329	Com_640_neg	homo-gamma-Linolenic acid	N	C20H34O2	306.256	305.249	0.98079	[M-H]-	10.328	0.79000000000000004	1	C18	Lipids and lipid-like molecules	Fatty Acyls	Fatty acids and conjugates	"1783-84-2"	HMDB0002925	C03242	map00591;map01040;map01100	LMFA01030158	5280581	CCCCC\C=C/C\C=C/C\C=C/CCCCCCC(O)=O	HOBAELRKJCKHQD-QNEBEIHSSA-N	50190700.553893074	215754052.62818936	177013439.48462406	13531339.483517718	90881342.67269598	76227121.87682216	43573545.24318394	71308467.71296361	15406630.285470799	182194105.7705823	29169365.565533184	282439793.8484789	719228289.2377528	274763164.53945243	529695564.3197871	86466858.78697918	216738945.91641268	223527650.36415792	186568844.69341046	0.306743114566317	-1.7049	0.00996161240999987	0.866666666666667	1.67928260238169	down	homo-gamma-Linolenic acid
330	Com_654_neg	Aflatoxin B1	N	C17H12O6	312.063	311.056	1.14494	[M-H]-	5.553	0.69999999999999996	1	C18	Phenylpropanoids and polyketides	Coumarins and derivatives	Furanocoumarins	"1162-65-8"	HMDB0006552	C06800	map00254;map00980;map05204;map05225	LMPK10000006	186907	[H][C@]12OC=C[C@@]1([H])C1=C(O2)C=C(OC)C2=C1OC(=O)C1=C2CCC1=O	OQIQSTLJSLGHID-WNWIJWBNSA-N	27587827.64194068	42020918.00004275	3566427.4127213373	9624782.17554261	8294334.20351639	23512336.355906114	19181993.59406804	39270838.943163045	6363788.493139549	1019254.6726783933	8873626.424169019	4730134.238558225	2748930.8392045605	1899302.6433646665	8635863.128634602	814010.4748797633	17788324.2211046	6299140.023330592	7484427.9398947	3.30650514718396	1.72530714739661	0.00784804349371904	0.844444444444444	1.56072119074017	up	Aflatoxin B1
331	Com_663_neg	Wedelolactone	N	C16H10O7	314.043	313.036	1.25903	[M-H]-	6.131	0.54000000000000004	1	C18	Phenylpropanoids and polyketides	Isoflavonoids	Coumestans	"524-12-9"	HMDB0259891	C10541	-	LMPK12090046	5281813	COC1=CC(=C2C(=C1)OC(=O)C3=C2OC4=CC(=C(C=C43)O)O)O	XQDCKJKKMFWXGB-UHFFFAOYSA-N	11157074.816154264	18399733.50002612	8885839.277278092	9088839.143314822	4463101.950792558	21518739.876842484	7623579.189614808	19282147.187263455	3519024.634357438	100061.5123220325	825331.6657345353	5205807.864850364	3659962.7379808505	6113405.755824035	2219823.3184351088	1586875.1079967122	3353143.0981454756	6785565.667784868	1145163.9845376357	3.72596324537196	1.89761344293732	0.00342330646919867	0.922222222222222	2.23151579753055	up	Wedelolactone
332	Com_686_neg	Santacruzamate A	N	C15H22N2O3	278.163	323.161	0.8376	[M+HCOOH-H]-	5.673	-	3	C18	Organic acids and derivatives	Carboxylic acids and derivatives	Amino acids, peptides, and analogues	"1477949-42-0"	-	-	-	-	72946782	CCOC(=O)NCCCC(=O)NCCC1=CC=CC=C1	HTOYBIILVCHURC-UHFFFAOYSA-N	100126.68830638699	1190590.4792288798	141065.66605283957	403292.89495618234	254612.1822106973	501168.9003696405	1715079.6502327025	543881.9401461377	186481.36250630254	4584083.828677937	2270557.1556076924	6197268.564594775	16219502.699419964	7643836.043760711	16498899.520968596	5889490.8877698155	6253933.551353143	7572108.597311004	4046952.5277131847	0.0725075503012596	-3.78572	2.79719221899351e-06	1	2.35997819262986	down	Santacruzamate A
333	Com_68_neg	Methylparaben	N	C8H8O3	152.047	151.039	4.63905	[M-H]-	5.54	0.80000000000000004	1	C18	Benzenoids	Benzene and substituted derivatives	Benzoic acids and derivatives	"99-76-3"	HMDB0032572	D01400	-	-	7456	COC(=O)C1=CC=C(O)C=C1	LXCFILQKKLGQFO-UHFFFAOYSA-N	25999608.10866011	42157755.385550775	21872428.63828936	16304173.668525027	20931996.95393277	43593758.04171174	20879444.37090545	33157098.547362063	13662584.590761118	49040495.4805068	22855283.24409186	64439239.51526373	86177460.56171495	22521165.08264428	53090901.84975615	18697610.574583665	42849687.506217256	63640163.74482273	59522504.59958029	0.548977714581729	-0.865181	0.0178810654495119	0.822222222222222	1.03267956610309	down	Methylparaben
334	Com_744_neg	Estrone sulfate	N	C18H22O5S	350.119	349.112	0.78758	[M-H]-	5.605	-	3	C18	Lipids and lipid-like molecules	Steroids and steroid derivatives	Sulfated steroids	"438-67-5"	-	D00312	-	-	-	CC12CCC3C(C1CCC2=O)CCC4=C3C=CC(=C4)OS(=O)(=O)[O-].[Na+]	JKKFKPJIXZFSSB-CBZIJGRNSA-N	1125641.699222065	5763842.857414563	6032661.5249203555	1654581.2141620978	2529191.3334884085	6251917.224789843	8009429.149069134	857347.1988474748	813594.2162803365	121249088.60186462	2929079.6613915255	842741.3829393149	23089227.509983964	8091648.281370315	57107590.76355009	19401456.478046767	30124273.53142449	42189960.7702717	106981373.69972803	0.0890984087088549	-3.48846	0.00377986041679271	0.866666666666667	1.59310105045601	down	Estrone sulfate
335	Com_75_neg	L-Histidine	N	C6H9N3O2	155.069	154.061	4.48266	[M-H]-	1.317	1	1	C18	Organic acids and derivatives	Carboxylic acids and derivatives	Amino acids, peptides, and analogues	"71-00-1"	HMDB0000177	C00135	map00340;map00410;map00970;map01060;map01065;map01100;map01110;map01230;map02010;map04974;map05230	-	6274	N[C@@H](CC1=CN=CN1)C(O)=O	HNDVDQJCIGZPNO-YFKPBYRVSA-N	90692454.6086607	64847620.57439575	78677862.43959042	57338844.93316917	101051043.19246385	99190853.16616407	151916574.86523765	89808502.26129992	53680444.85429865	213615918.74001706	71777813.22790784	131769210.3075582	111674344.41234925	256304727.31973913	319161186.08077717	77012768.5709004	220717846.37321675	91096808.86860767	114686519.9550461	0.544011697891413	-0.87829	0.0174594830485544	0.80000000000000004	1.02407863978244	down	L-Histidine
336	Com_767_neg	Dehydroepiandrosterone sulfate	N	C19H28O5S	368.166	367.159	2.34703	[M-H]-	6.096	0.87	1	C18	Lipids and lipid-like molecules	Steroids and steroid derivatives	Sulfated steroids	"1099-87-2"	HMDB0001032	C04555	map00140;map04976	LMST05020010	12594	CC12CCC3C(C1CCC2=O)CC=C4C3(CCC(C4)OS(=O)(=O)O)C	CZWCKYRVOZZJNM-USOAJAOKSA-N	12369503.214857759	21248722.92920592	12670298.723484417	4777586.230168586	9517874.676560149	22461226.78937338	17426259.012356415	10772850.415861456	6242516.667942616	119460761.11534265	9148528.878796091	31189451.376988716	60738623.15431969	10770472.557160692	32676379.57720337	25829464.21353636	47523934.30153503	61824061.75322988	86748993.94011927	0.268652119968845	-1.89619	0.00236912816713284	0.855555555555556	1.97512107956677	down	Dehydroepiandrosterone sulfate
337	Com_769_neg	Fraxin	N	C16H18O10	370.09	369.083	1.02688	[M-H]-	5.18	0.53000000000000003	1	C18	Phenylpropanoids and polyketides	Coumarins and derivatives	Coumarin glycosides	"524-30-1"	HMDB0252486	C09266	-	-	5909448	COC1=CC2=C(OC(=O)C=C2)C(OC2OC(CO)C(O)C(O)C2O)=C1O	CRSFLLTWRCYNNX-UHFFFAOYSA-N	140983450.23357323	138292694.6571607	5773796.931997786	71635853.44362047	113546191.02868249	88866808.58284184	104528794.82200733	174702460.16935962	60042007.14326748	32198656.776664935	75888940.09494047	88804145.67694645	7032448.238695331	18857368.229322296	160002.38660666707	18563319.073691856	15899744.244187329	8261200.47754919	19360839.671881188	3.5020975139709	1.8082192553773	0.0188510643522112	0.855555555555556	1.39649463726037	up	Fraxin
338	Com_775_neg	3b-hydroxy-5-cholenoic acid	N	C24H38O3	374.282	373.275	1.0136	[M-H]-	8.876	0.80000000000000004	1	C18	Lipids and lipid-like molecules	Steroids and steroid derivatives	Bile acids, alcohols and derivatives	"5255-17-4"	HMDB0000308	-	-	LMST04010201	92997	[H][C@@]12CC[C@H]([C@H](C)CCC(O)=O)[C@@]1(C)CC[C@@]1([H])[C@@]2([H])CC=C2C[C@@H](O)CC[C@]12C	HIAJCGFYHIANNA-QIZZZRFXSA-N	3092510.3345590387	15283414.82321927	9782665.30461207	1366111.5406055618	6012719.45826703	7484856.115089355	5741289.504982567	2773377.4955709674	10053890.132708052	29014903.73038648	10401176.390781762	11127386.000254922	24998606.339123275	39442890.8480636	35584167.09089815	6165796.800855843	51646608.17044368	27228391.621999547	7120288.4337796355	0.281935484085448	-1.82656	0.00218640154499232	0.888888888888889	1.22609658011713	down	3b-hydroxy-5-cholenoic acid
339	Com_783_neg	23-Nordeoxycholic acid	N	C23H38O4	378.277	377.27	0.87359	[M-H]-	7.368	0.67000000000000004	1	C18	Lipids and lipid-like molecules	Steroids and steroid derivatives	Bile acids, alcohols and derivatives	"53608-86-9"	HMDB0304947	-	-	LMST04060020	314374	CC(CC(O)=O)C1CCC2C3CCC4CC(O)CCC4(C)C3CC(O)C12C	PLRQOCVIINWCFA-UHFFFAOYSA-N	426309.72780830984	2128201.1506581698	12186160.72785307	2223865.351959257	769224.6123606146	3928816.8102939636	8856593.714621933	3371224.6535283714	1772526.5217343247	26265127.562560365	2408495.3121083914	7819311.924905996	3225491.2476087417	10230286.74766407	36739967.64335523	4714814.57026269	14591870.822351268	5470494.829669493	8281657.507592673	0.330908489020124	-1.5955	0.0159369001494923	0.811111111111111	1.1579856553498	down	23-Nordeoxycholic acid
340	Com_78_neg	Allantoin	N	C4H6N4O3	158.044	157.036	4.35449	[M-H]-	1.402	0.93000000000000005	1	C18	Organoheterocyclic compounds	Azoles	Imidazoles	"97-59-6"	HMDB0000462	C01551	-	-	204	NC(=O)NC1NC(=O)NC1=O	POJWUDADGALRAB-UHFFFAOYSA-N	171217095.15013236	677384549.7224305	179350114.1774452	142364984.11721826	170815353.80772763	362030116.42416877	128477712.22377348	286238409.4075067	96928092.5042941	325179757.3261988	296895885.4447197	632997363.0817119	297755207.27791375	204405423.8832917	344724182.7978894	366366229.51838154	728480177.9011654	830311192.1946765	597061177.3286632	0.53218037397647	-0.910013	0.0112659320773487	0.844444444444444	1.08199020163877	down	Allantoin
341	Com_85_neg	3-Methyladipic acid	N	C7H12O4	160.074	159.066	4.28394	[M-H]-	5.462	0.98999999999999999	1	C18	Lipids and lipid-like molecules	Fatty Acyls	Fatty acids and conjugates	"3058-01-3"	HMDB0000555	-	-	LMFA01170095	6999745	C[C@@H](CCC(O)=O)CC(O)=O	SYEOWUNSTUDKGM-YFKPBYRVSA-N	80359176.81219913	87335974.99801548	12120983.096461194	17706521.344142254	19609936.74171654	104242601.81851774	38391174.62017744	68904679.86407726	12294098.180260388	59571998.33055478	42204923.61734801	530979576.9622225	26690331.7280065	172239880.5557508	825132889.4950148	32863647.08169023	111259288.89306486	195471956.6616022	55880731.904772915	0.238738203426818	-2.0665	0.0335342267035951	0.755555555555556	1.46204429214768	down	3-Methyladipic acid
342	Com_90_neg	4,6-Dihydroxyquinoline	N	C9H7NO2	161.048	160.04	4.31805	[M-H]-	5.251	0.93999999999999995	1	C18	Organoheterocyclic compounds	Quinolines and derivatives	Quinolones and derivatives	"3517-61-1"	HMDB0004077	C05639	map00380	-	440738	OC1=CC2=C(O)C=CN=C2C=C1	XFALURCRIGINGT-UHFFFAOYSA-N	21675827.54378266	44844055.18798236	296654310.1877128	16325627.625613743	24136493.627992205	27681451.10420377	22364115.0697825	34190961.81483286	10274520.98778365	78505642.29741028	25727304.93980215	165324362.93547627	69259904.18016872	41988505.34795285	336455128.041025	92584207.94248913	184216182.05286983	477117872.91127133	263035864.24741516	0.319162893977172	-1.64764	0.00566716211388711	0.866666666666667	1.17307932301708	down	4,6-Dihydroxyquinoline
343	Com_101_pos	Creatine	P	C4H9N3O2	131.069	132.077	1.47133	[M+H]+	1.432	1	1	C18	Organic acids and derivatives	Carboxylic acids and derivatives	Amino acids, peptides, and analogues	"57-00-1"	HMDB0000064	C00300	map00260;map00330;map01100	-	586	CN(CC(O)=O)C(N)=N	CVSVTCORWBXHQV-UHFFFAOYSA-N	19541945728.11525	17560777077.28817	24748563602.166561	17342747158.282879	12329039027.468519	24097212287.463829	6240446948.5134525	10721012716.58305	8152405974.5252743	29290683199.62743	11186395874.00824	11761149541.891689	33838710540.9048	14644685333.77463	43076730606.109283	27108199383.051689	33278782809.885609	32308827638.946201	40488133060.387802	0.564553328828439	-0.824818	0.0232173319950161	0.81111111111111101	1.2459072928989	down	Creatine
344	Com_1050_pos	Alpha-N-Phenylacetyl-L-glutamine	P	C13H16N2O4	264.111	287.101	3.6017	[M+Na]+	5.39	-	3	C18	Organic acids and derivatives	Carboxylic acids and derivatives	Amino acids, peptides, and analogues	"28047-15-6"	HMDB0006344	C04148	map00360	-	92258	NC(=O)CC[C@H](NC(=O)CC1=CC=CC=C1)C(O)=O	JFLIEFSWGNOPJJ-JTQLQIEISA-N	12033452.94725766	14660558.094074531	790609.01767547429	7083324.2200593352	8646658.6637703627	7520861.1892851619	4872438.9161493899	4191265.582279562	4055192.2166221282	584826.49216345605	2665683.325374234	7741540.5456473008	200714.80218625799	411318.82061427931	2106142.7237149221	1187158.205508128	671621.18844125071	2164071.2671712479	4133781.1898747622	3.2446036833895899	1.69804226900207	0.0056760737808786	0.86666666666666703	1.40013722315715	up	Alpha-N-Phenylacetyl-L-glutamine
345	Com_1061_pos	Dihydrokaempferol	P	C15H12O6	288.063	289.071	2.66961	[M+H]+	5.308	0.64	1	C18	Phenylpropanoids and polyketides	Flavonoids	Flavans	"480-20-6"	HMDB0030847	C00974	map00941;map01061;map01100;map01110	LMPK12140720	122850	O[C@@H]1[C@H](OC2=CC(O)=CC(O)=C2C1=O)C1=CC=C(O)C=C1	PADQINQHPQKXNL-LSDHHAIUSA-N	33546830.667510942	44920704.386569083	3578768.573952361	23678751.505940069	33201708.2366211	26221462.173388548	35618853.845995821	37080427.037896678	17191427.809110109	14217047.0114902	22475709.07380902	37822498.813997991	4263063.8308994984	4926476.1600577058	3050885.6469624019	3672451.5369414501	10372313.65344739	9762919.0600320864	8215724.4030153574	2.38574479336005	1.2544397240701	0.0125615856869511	0.81111111111111101	1.09697176847911	up	Dihydrokaempferol
346	Com_107_pos	3-Ethoxy-3-oxopropanoic acid	P	C5H8O4	132.042	133.05	2.36894	[M+H]+	1.47	0.87	2	C18	Organic acids and derivatives	Carboxylic acids and derivatives	Dicarboxylic acids and derivatives	"1071-46-1"	HMDB0000576	-	-	-	70615	CCOC(=O)CC(O)=O	HGINADPHJQTSKN-UHFFFAOYSA-N	57794953.849381879	57746413.601314157	14212443.02890273	54995852.978054091	62059412.832702987	47897901.646054722	69317952.535289913	84723734.015452579	51040963.170544453	33978600.403249018	54885222.923082352	77645068.359778821	19483622.114162099	15870716.18999883	13856106.130766731	3985647.537528188	27339449.759031229	45257632.047518007	34832934.187986359	1.69753101654492	0.763437935004167	0.0428153923423709	0.81111111111111101	1.8550289894365	up	3-Ethoxy-3-oxopropanoic acid
347	Com_1094_pos	phenol glucuronide	P	C12H14O7	270.074	293.064	2.54697	[M+Na]+	1.412	-	3	C18	Organic oxygen compounds	Organooxygen compounds	Carbohydrates and carbohydrate conjugates	"17685-05-1"	HMDB0060014	-	-	-	87235	C1=CC=C(C=C1)OC2C(C(C(C(O2)C(=O)O)O)O)O	WVHAUDNUGBNUDZ-GOVZDWNOSA-N	184560075.75211889	77182940.717475936	3185675.0259598428	247566590.03561971	212124904.95398161	372349072.76345611	276260521.16534382	257301588.8019563	160341225.02285239	15327999.448037861	140492481.60477981	195591990.74697369	5160267.0822198577	11762540.608762641	732736.75113158731	8399518.9457544517	6185474.7792422296	13471790.870643299	16166183.74810197	4.8146669350603899	2.26743599998847	0.0050586678938774	0.85555555555555596	2.15630675934248	up	phenol glucuronide
348	Com_10_pos	4-Carboxypyrazole	P	C4H4N2O2	112.027	113.035	4.62527	[M+H]+	2.43	0.73	1	C18	Organoheterocyclic compounds	Azoles	Pyrazoles	"37718-11-9"	HMDB0060760	-	-	-	3015937	OC(=O)C1=CNN=C1	IMBBXSASDSZJSX-UHFFFAOYSA-N	319129156.05886108	408248038.60732812	449968090.3870526	369847780.16091877	535641202.24173051	367403816.34014791	816274611.82397485	273107861.64678442	335976107.97372228	503696163.2460345	613401177.42642093	500020242.40361023	1100653028.9774179	842855524.48659432	1050394310.376192	370091302.63308638	742969743.35419357	1157698886.9679699	747188352.84512949	0.56445617590052499	-0.825067	0.0029593311886927	0.87777777777777799	1.9219738264214	down	4-Carboxypyrazole
349	Com_1141_pos	Triethyl citrate	P	C12H20O7	276.121	299.111	2.55835	[M+Na]+	5.967	0.6	1	C18	Organic acids and derivatives	Carboxylic acids and derivatives	Tricarboxylic acids and derivatives	"77-93-0"	HMDB0034263	-	-	-	6506	CCOC(=O)CC(CC(=O)OCC)(C(=O)OCC)O	DOOTYTYQINUNNV-UHFFFAOYSA-N	7772414.8576829825	8803167.4715898279	1568901.9006081161	4972580.0018281927	7926769.0691841384	5983602.7577522099	6996328.3211080888	5555185.8858840661	3044511.4924427769	9892976.5353700556	6996660.4861840196	11578152.0521766	4645169.6086300192	5205630.0777338576	5794355.1183380214	12366822.804081731	7874851.5880911183	33679717.993724093	11566164.90011695	0.53348764324356202	-0.906473	0.0453640835023439	0.74444444444444402	2.45404113829595	down	Triethyl citrate
350	Com_116_pos	Oxindole	P	C8H7NO	133.053	134.06	2.75736	[M+H]+	5.653	0.97	1	C18	Organoheterocyclic compounds	Indoles and derivatives	Indolines	"59-48-3"	HMDB0061918	C12312	map00402;map01110	-	321710	O=C1CC2=CC=CC=C2N1	JYGFTBXVXVMTGB-UHFFFAOYSA-N	13984565.88685328	20636350.04628003	25259566.76677091	18283781.66281116	42446170.092426293	20251449.477548368	28724564.750917088	16116559.221904401	12793940.503675969	27657544.133501481	23347253.62760485	239031703.5875054	27289430.933508251	106262694.5571588	113909861.2698774	62632749.521733083	61873699.543580361	45389354.755104989	96055293.8258726	0.27450653881627401	-1.86509	0.001119943057851	0.92222222222222205	1.84298833015069	down	Oxindole
351	Com_1179_pos	Ipriflavone	P	C18H16O3	280.11	303.098	3.17657	[M+Na]+	5.098	0.59	1	C18	Phenylpropanoids and polyketides	Isoflavonoids	Isoflav-2-enes	"35212-22-7"	HMDB0032987	D01338	-	-	3747	CC(C)OC1=CC2=C(C=C1)C(=O)C(=CO2)C1=CC=CC=C1	SFBODOKJTYAUCM-UHFFFAOYSA-N	48593958.95294793	50593322.674378447	3084854.3481062162	55370949.459421992	37152818.648910977	56109067.608592302	36750164.416926771	39805764.557352647	25999721.416291989	13388440.124646951	16124944.0982931	15551039.600230509	5373789.5527509702	10391793.473265661	8412058.3314553741	11322374.41988821	7573865.4725869624	4218880.1775579564	10715727.502588861	3.8102544504268798	1.92988734472946	0.0038732882851631	0.88888888888888895	1.0381538723491	up	Ipriflavone
352	Com_117_pos	dl-3-hydroxynorvaline	P	C5H11NO3	133.074	134.081	1.76473	[M+H]+	1.429	0.88	1	C18	Organic acids and derivatives	Carboxylic acids and derivatives	Amino acids, peptides, and analogues	"2280-42-4"	HMDB0244983	-	-	-	65097	CCC(C(C(=O)O)N)O	LGVJIYCMHMKTPB-UHFFFAOYSA-N	137533560.89714539	117264673.5370065	131874888.3568667	116441570.5080706	84023283.27872476	152059865.3129327	66845224.374388114	84509351.168110862	59595073.425652519	170132110.2109772	74947156.94875598	94010092.427033082	193401953.77098569	92422990.696927503	250101412.88268781	155232124.00149339	186382210.30818009	206958369.79744041	219020162.1573734	0.64270906963715202	-0.637762	0.0269807774028536	0.81111111111111101	1.71767164255714	down	dl-3-hydroxynorvaline
353	Com_1187_pos	Conjugated linoleic acids (CLA)	P	C18H32O2	280.24	303.23	1.92866	[M+Na]+	9.988	0.77	1	C18	Lipids and lipid-like molecules	Fatty Acyls	Lineolic acids and derivatives	"2420-56-6"	HMDB0005048	C04056	map00591	LMFA01030125	5282800	CCCCC\C=C/C=C/CCCCCCCCC(O)=O	GKJZMAHZJGSBKD-NMMTYZSQSA-N	742005832.94629538	789782577.55288565	151426474.73601049	262134843.3527939	814533728.57708764	558224340.84704912	372890717.08325028	487765820.49108273	602502572.47162497	48488603.000004068	535816608.95264482	449567994.51733619	126019294.1862096	73368593.515544012	97263376.902101025	55164538.894456513	211445909.71519151	240018383.3991344	273112808.63375622	2.5174639147336202	1.33197109882472	0.0038257908021986	0.87777777777777799	1.31519737333632	up	Conjugated linoleic acids (CLA)
354	Com_1190_pos	2'-O-Methyladenosine	P	C11H15N5O4	281.112	304.101	2.84761	[M+Na]+	1.365	0.52	2	C18	Nucleosides, nucleotides, and analogues	Purine nucleosides	-	"2140-79-6"	HMDB0004326	-	-	-	317398	COC1C(O)C(CO)OC1N1C=NC2=C(N)N=CN=C12	FPUGCISOLXNPPC-UHFFFAOYSA-N	4878607.7193348547	10856997.22258053	1052142.9732157181	9656373.7266983092	6592209.5687697111	1061838.6441483691	878615.90257019573	6125027.5134079466	7798448.1863336451	1594415.7365920381	2809434.9271175968	3377019.7266474939	212068.7569594956	1475057.3366913381	220966.61740190399	113029.3328501838	713426.74017162016	1132001.4574946191	1300001.9789528409	4.1964818384411799	2.06918033711916	0.0070707604190732	0.80000000000000004	1.91166057067635	up	2'-O-Methyladenosine
355	Com_1291_pos	Fructosyl-lysine	P	C12H24N2O7	308.158	309.166	1.94217	[M+H]+	1.341	0.94	1	C18	Organic oxygen compounds	Organooxygen compounds	Carbohydrates and carbohydrate conjugates	"21291-40-7"	HMDB0034879	C16488	map02060	-	131751634	NC(CCCCNCC1(O)OC(CO)C(O)C1O)C(O)=O	ZAWLGBRDVQURAK-UHFFFAOYSA-N	273624555.91186011	104856683.08056431	29579584.570770029	107314639.19651601	149294856.21607319	106477170.4564033	243848272.1873413	102610529.17918169	188546878.1304909	44097820.127352312	187290670.8881937	227634430.73240861	7604153.7098809853	41770960.164712913	10710400.25980768	11892290.6273786	52228358.731296264	38633291.727640152	22477649.38155086	2.2523531667446002	1.17143305830778	0.0102494994328448	0.81111111111111101	1.91483425499688	up	Fructosyl-lysine
356	Com_1321_pos	Dehydroepiandrosterone	P	C19H28O2	288.209	311.199	1.96423	[M+Na]+	6.009	0.61	1	C18	Lipids and lipid-like molecules	Steroids and steroid derivatives	Androstane steroids	"53-43-0"	HMDB0000077	C01227	map00140;map00984;map01100;map01120;map04913;map05200;map05215	LMST02020021	5881	[H][C@@]12CCC(=O)[C@@]1(C)CC[C@@]1([H])[C@@]2([H])CC=C2C[C@@H](O)CC[C@]12C	FMGSKLZLMKYGDP-USOAJAOKSA-N	3740449.156001572	12060081.489806831	10587210.754561231	8987530.4750921726	7387141.1594094494	28697793.411032539	18160878.038938541	12217325.46694169	14426076.1560033	125316606.4171823	17531417.587512489	7643310.2381249098	75949045.392600745	9766560.6467984691	30230285.390175421	50360290.755425468	33145115.16903732	32682269.79568889	70831519.57755132	0.28488462477964299	-1.81155	0.0067538036593252	0.83333333333333304	1.20348868930106	down	Dehydroepiandrosterone
357	Com_1364_pos	Methyl stearate	P	C19H38O2	298.287	316.322	1.73249	[M+NH4]+	8.539	0.61	1	C18	Lipids and lipid-like molecules	Fatty Acyls	Fatty acid esters	"112-61-8"	HMDB0034154	-	-	LMFA07010474	8201	CCCCCCCCCCCCCCCCCC(=O)OC	HPEUJPJOZXNMSJ-UHFFFAOYSA-N	137486.0599068311	3006769.039847008	3779249.8309064349	1356129.897410016	1005749.053772549	2992919.243541602	594934.50860002986	66458.836635335319	3507081.64976065	2675408.8711271938	717905.89543225418	5409319.7389385616	9118682.3922638688	137864021.56859639	24331333.957592111	2483328.5386130791	28307373.595274638	9766493.0100639202	12723524.447379461	0.078296495748064507	-3.67491	0.0050249541808391	0.844444444444444	2.01512113948269	down	Methyl stearate
358	Com_1365_pos	Isorhamnetin	P	C16H12O7	316.058	317.067	2.95025	[M+H]+	5.602	0.79	1	C18	Phenylpropanoids and polyketides	Flavonoids	Flavones	"480-19-3"	HMDB0002655	C10084	-	LMPK12110002	5281654	COC1=C(O)C=CC(=C1)C1=C(O)C(=O)C2=C(O)C=C(O)C=C2O1	IZQSVPBOUDKVDZ-UHFFFAOYSA-N	30719044.914150961	48308620.63457679	23691671.80986039	15912209.66193863	16286016.436945351	27707841.56664497	6948545.5989442924	23282591.84593096	22823245.580515292	3223279.2071420569	5961591.2964871507	13322726.12467099	5008143.5710219406	3681597.042905977	2639604.7365118838	4237295.3698591124	4024052.482816183	5840919.2400659807	3226502.5625648531	4.6836875964495697	2.22764485079992	5.42328534145309e-06	0.98888888888888904	1.43530435024202	up	Isorhamnetin
359	Com_139_pos	4-Hydroxyacetophenone	P	C8H8O2	136.052	137.06	0.04991	[M+H]+	2.045	0.7	2	C18	Organic oxygen compounds	Organooxygen compounds	Carbonyl compounds	"99-93-4"	-	C10700	map00363;map01100;map01120	-	-	CC(=O)C1=CC=C(C=C1)O	TXFPEBPIARQUIG-UHFFFAOYSA-N	41305154.655480564	20818439.215825278	61777132.431139179	24005989.540329158	61448447.187513709	22769343.091587842	52822505.770356826	40370297.444595732	60261618.635600798	61477453.806070343	78329002.661909625	54016057.473859318	56648241.181859247	78337553.934869289	72488591.284108862	113134742.5064728	72065212.523452237	64202641.732454427	107529073.3331804	0.56502886831718901	-0.823604	0.0030031736062462	0.92222222222222205	1.53475392409735	down	4-Hydroxyacetophenone
360	Com_140_pos	Vanillyl alcohol	P	C8H10O3	154.063	137.06	2.66899	[M+H-H2O]+	4.94	0.84	1	C18	Benzenoids	Phenols	Methoxyphenols	"498-00-0"	HMDB0032012	C06317	map00627;map01120	-	62348	COC1=C(O)C=CC(CO)=C1	ZENOXNGFMSCLLL-UHFFFAOYSA-N	83204876.111026138	110722171.9647935	52302716.568799503	138511598.5726307	115123462.69739731	96280469.972315282	94968130.691839367	100380719.13798819	102766946.8910622	43617640.450135253	51673452.879647903	82613489.828708187	34481157.213959418	20102278.5055876	20405953.971708819	35896420.605616592	46742648.912048452	67091380.534912892	46094442.478564203	2.2143562771481	1.14688736210265	0.0001533930344801	0.97777777777777797	1.12254448004405	up	Vanillyl alcohol
361	Com_148_pos	Methyl Nicotinate	P	C7H7NO2	137.048	138.055	2.63094	[M+H]+	5.467	1	1	C18	Organoheterocyclic compounds	Pyridines and derivatives	Pyridinecarboxylic acids and derivatives	"93-60-7"	HMDB0029806	D04991	-	-	7151	COC(=O)C1=CN=CC=C1	YNBADRVTZLEFNH-UHFFFAOYSA-N	1881411843.833029	3613215141.6846528	1502721769.560719	3294834866.2117419	4690167858.297555	1967851294.4356229	2635825232.0909572	2189580882.0690751	3584102904.781394	595179297.92489088	1206505084.7447381	2208206518.7956638	218104945.13556489	100386607.4069152	67431042.280664608	478934091.76797187	306200438.68085611	428979214.62079167	1164479577.3656969	4.1593984981620897	2.05637491142841	0.0003978585442291	0.95555555555555605	1.26392371569759	up	Methyl Nicotinate
362	Com_149_pos	6-Aminopyridine-3-carboxamide	P	C6H7N3O	137.059	138.066	1.99919	[M+H]+	5.368	0.78	2	C18	Organoheterocyclic compounds	Pyridines and derivatives	Pyridinecarboxylic acids and derivatives	"329-89-5"	HMDB0247034	-	-	-	9500	C1=CC(=NC=C1C(=O)N)N	ZLWYEPMDOUQDBW-UHFFFAOYSA-N	16880459.663335189	25353402.162897442	19163678.845936731	20755198.189274479	20568420.096239269	15789567.303565269	18336722.167474609	10569557.791051419	15160948.47318266	9505227.388231758	7360285.852342031	14243193.676220819	9410574.2426684219	8046950.2275059475	12294764.58994979	14292042.269148439	11263839.004415531	17851009.994072631	13990241.901635461	1.5275243502098099	0.611195378176204	0.002458720991221	0.90000000000000002	1.45840235383329	up	6-Aminopyridine-3-carboxamide
363	Com_14_pos	Creatinine	P	C4H7N3O	113.059	114.067	4.26635	[M+H]+	1.412	1	1	C18	Organic acids and derivatives	Carboxylic acids and derivatives	Amino acids, peptides, and analogues	"60-27-5"	HMDB0000562	C00791	map00330;map01100	-	588	CN1CC(=O)NC1=N	DDRJAANPRJIHGJ-UHFFFAOYSA-N	701540636.06769657	474120669.53623831	658981490.22384799	475335513.2863391	361613284.29664552	755843872.09406555	213886278.6696972	336865179.17251879	406689318.40324551	784825046.67273653	412289712.66397339	456346442.38778329	1232769844.693928	432361160.83967811	1204551865.7851291	763756231.34206569	931067444.07322824	1603911012.162365	1141484456.0838361	0.54355542615699604	-0.879501	0.0115995732412358	0.83333333333333304	1.40570130794945	down	Creatinine
364	Com_150_pos	Scopine	P	C8H13NO2	155.095	138.092	2.09656	[M+H-H2O]+	5.418	0.53	2	C18	Organoheterocyclic compounds	Oxazinanes	Morpholines	"498-45-3"	HMDB0258181	-	-	-	1274465	CN1C2CC(CC1C3C2O3)O	FIMXSEMBHGTNKT-UPGAHCIJSA-N	4734603.4094712539	6363001.4007191788	6304672.4317790512	6100486.4743375946	4582253.2695345413	6237679.1907442901	7094382.5434565721	3103640.3177787219	5629268.9841979481	7956000.9096069438	5389981.8361558309	12521417.87172728	18068724.29036748	6807534.2423938224	9758241.781224018	8380106.2987541463	7838074.9666422773	16569578.59314971	14938881.887718851	0.51485687171518302	-0.957757	0.0011305202604474	0.92222222222222205	1.56005234752266	down	Scopine
365	Com_1526_pos	Yohimbic acid	P	C20H24N2O3	340.179	341.186	0.79606	[M+H]+	9.994	-	3	C18	Alkaloids and derivatives	Corynanthean-type alkaloids	-	"522-87-2"	-	-	-	-	72131	C1CC(C(C2C1CN3CCC4=C(C3C2)NC5=CC=CC=C45)C(=O)O)O	AADVZSXPNRLYLV-GKMXPDSGSA-N	37883912.481901661	38005986.478301421	8693226.033512149	18986901.924366891	37868317.0503501	31014862.147989482	22846276.50311419	16809956.70301763	24104971.464604169	2262413.2113991701	22703263.94524724	25275553.81876798	7128513.1417688886	2911933.7912773439	4531847.8049093857	2026523.3685673119	10480354.39201382	13790746.449184651	15367100.25577569	2.4649208264520901	1.30154130781237	0.0041949222840782	0.87777777777777799	1.10476632135332	up	Yohimbic acid
366	Com_155_pos	trans-urocanate	P	C6H6N2O2	138.043	139.051	2.18735	[M+H]+	1.947	1	1	C18	Organoheterocyclic compounds	Azoles	Imidazoles	"104-98-3"	HMDB0000301	C00785	map00340;map01100	-	736715	OC(=O)\C=C\C1=CNC=N1	LOIYMIARKYCTBW-OWOJBTEDSA-N	120937229.8329695	67685159.702438742	72326980.007423878	65227700.492676832	112986958.8058687	74727435.862113431	46479282.198083393	53178046.351884648	44545660.804502212	130903585.749415	129979682.7141232	687314967.62464452	265279724.83597669	752754253.18493629	875597843.24293244	67331700.40892835	394650326.60323882	212624523.66571811	129447875.89549839	0.200559305509626	-2.3179	0.0008724882247946	0.94444444444444398	1.47489133540407	down	trans-urocanate
367	Com_1632_pos	Kojibiose	P	C12H22O11	342.116	365.106	2.01667	[M+Na]+	1.39	0.91	1	C18	Lipids and lipid-like molecules	Fatty Acyls	Fatty acyl glycosides	"2140-29-6"	HMDB0011742	C19632	-	-	164939	OC[C@@H](O)[C@@H](O)[C@H](O)[C@@H](O[C@H]1O[C@H](CO)[C@@H](O)[C@H](O)[C@H]1O)C=O	PZDOWFGHCNHPQD-OQPGPFOOSA-N	1065504245.869332	2161791851.361167	97290113.189553559	1084027585.2390201	1105287861.442364	252663832.27668431	715037480.87482035	1765250799.4841869	1754455943.756084	235696137.48651329	1778542403.2258949	995133733.76075399	30838780.109210711	945344350.98382878	43897874.358258717	135508841.7580784	222857909.7041032	102335476.3622414	202091088.73679671	2.36828268076292	1.24384129287345	0.0305700834859109	0.78888888888888897	1.94633158171317	up	Kojibiose
368	Com_1660_pos	3-Oxo-4,6-choladien-24-oic acid	P	C24H34O3	370.251	371.258	1.05188	[M+H]+	8.418	0.98	1	C18	Lipids and lipid-like molecules	Steroids and steroid derivatives	Bile acids, alcohols and derivatives	"88179-71-9"	HMDB0000476	-	-	LMST04010235	5283992	[H][C@@]12CC[C@H]([C@H](C)CCC(O)=O)[C@@]1(C)CC[C@@]1([H])[C@@]2([H])C=CC2=CC(=O)CC[C@]12C	CREVIXFSUWYGRJ-IHMUCKAYSA-N	55548468.705856189	500315253.88374227	52294506.212413721	64111120.659513362	169445875.81874999	174400334.86818749	191400295.1539098	138810430.8651554	158167767.16155449	728213394.79270589	213662195.9343403	522327912.02212483	546329654.8981905	1455401451.255255	844228338.56659603	416013593.491768	996013773.6712774	954345418.02791846	438694258.02102309	0.23494111384226599	-2.08963	0.0001006394977001	0.96666666666666701	1.13275474847816	down	3-Oxo-4,6-choladien-24-oic acid
369	Com_1685_pos	3-ALPHA-HYDROXY-6-KETOCHOLANIC ACID	P	C24H38O4	390.277	373.274	1.0924	[M+H-H2O]+	6.383	0.97	1	C18	Lipids and lipid-like molecules	Steroids and steroid derivatives	Bile acids, alcohols and derivatives	"2393-61-5"	-	-	-	LMST04010146	164960	CC(CCC(=O)O)C1CCC2C1(CCC3C2CC(=O)C4C3(CCC(C4)O)C)C	JWZBXKZZDYMDCJ-IJPFKRJSSA-N	9013825.9776996803	24320359.263075851	236951536.47894749	53606775.567599922	14175533.682453061	12928931.456240879	86954055.718691647	29916193.649579491	48187406.427525014	278081586.84851122	119853646.24304719	49161936.383240901	156611596.3020559	243230352.45087299	169435825.34037101	88070303.701142102	203680073.53822681	54325171.501118213	81918710.368210047	0.396985770109061	-1.33284	0.0064511517325731	0.86666666666666703	1.02332449517239	down	3-ALPHA-HYDROXY-6-KETOCHOLANIC ACID
370	Com_170_pos	Pi-Methylimidazoleacetic acid	P	C6H8N2O2	140.059	141.066	1.91887	[M+H]+	1.428	1	1	C18	Organoheterocyclic compounds	Azoles	Imidazoles	"1071661-55-6"	HMDB0004988	-	-	-	6451814	CN1C=NC=C1CC(O)=O	UJCGYTCAMOHYCG-UHFFFAOYSA-N	77240550.310906321	100769238.1958141	74385310.356459096	79309890.74716267	37837884.157837763	90059264.998822138	37124550.168368772	74616814.475309461	68367999.109252095	151716880.06954259	97342544.479008153	220105642.0329358	99165231.647083044	438295699.88086718	633378195.09847891	148800317.32353029	155066984.1101307	669488392.33847046	216666382.09962061	0.25116041010694601	-1.99332	0.0003795825410909	0.97777777777777797	2.73680344759006	down	Pi-Methylimidazoleacetic acid
371	Com_1889_pos	Stearoyl-L-carnitine	P	C25H50NO4+	428.374	428.374	1.24407	[M+H]+	9.123	0.98	1	C18	Lipids and lipid-like molecules	Fatty Acyls	Fatty acid esters	"32350-57-5"	HMDB0000848	-	-	-	3006797	CCCCCCCCCCCCCCCCCC(=O)OC(CC(=O)O)C[N+](C)(C)C	FNPHNLNTJNMAEE-HSZRJFAPSA-O	221190.64850720929	5922260.7108315779	1809719.365009801	4883952.4776119189	2583409.2953335391	6540051.6936176214	5345401.1674937047	5370949.8004755406	15819064.55001202	5137309.6761866789	9338749.72853145	2631993.0947413892	27816798.648005638	40119866.180006452	39586279.826013759	12578654.24592901	26194466.359533738	20463057.202709232	15613751.290520281	0.27012329014791697	-1.88831	0.010174406993261	0.844444444444444	1.3991895652222	down	Stearoyl-L-carnitine
372	Com_1935_pos	Tilianin	P	C22H22O10	446.121	447.13	2.23563	[M+H]+	5.355	0.78	1	C18	Phenylpropanoids and polyketides	Flavonoids	Flavonoid glycosides	"4291-60-5"	HMDB0302751	-	-	LMPK12110445	5321954	[H][C@]1(CO)O[C@@]([H])(OC2=CC(O)=C3C(=O)C=C(OC3=C2)C2=CC=C(OC)C=C2)[C@]([H])(O)[C@@]([H])(O)[C@]1([H])O	NLZCOTZRUWYPTP-MIUGBVLSSA-N	177640012.75131479	136374420.74813041	23619580.996343881	278912377.17057967	341523643.38164508	179645960.9021439	170909429.09808531	220058754.48222119	199282369.4220905	16292260.508304089	143360825.37494701	405168200.09985811	12921647.95263079	14140348.920923119	2056314.0504726381	14081926.935379351	17484742.238767829	2826214.2182704099	13166033.02626624	2.9929341881332601	1.58156055564936	0.0016855406856085	0.87777777777777799	2.31856672703202	up	Tilianin
373	Com_1936_pos	alpha-Tocotrienol	P	C29H44O2	424.334	447.324	1.94611	[M+Na]+	9.996	0.56	2	C18	Lipids and lipid-like molecules	Prenol lipids	Quinone and hydroquinone lipids	"58864-81-6"	HMDB0006327	C14153	map00130;map01110	LMPR02020054	5282347	CC(C)=CCC\C(C)=C\CC\C(C)=C\CC[C@]1(C)CCC2=C(C)C(O)=C(C)C(C)=C2O1	RZFHLOLGZPDCHJ-XZXLULOTSA-N	547373.4316728483	3944902.2439544569	1212163.3012345361	521476.01349125517	727121.15590558958	2184187.2226676061	1418527.7614777009	587638.8799953101	994365.3663548698	1067625.460164665	1239960.1932960879	26135728.069298889	2469980.459727332	3035296.7819588822	20216950.670846	1550638.144202159	12400630.172962749	15037360.79789027	7911466.0831576725	0.148095322582736	-2.7554	0.0034631354408585	0.87777777777777799	1.06662962283644	down	alpha-Tocotrienol
374	Com_1946_pos	Ganoderic acid DM	P	C30H44O4	468.324	451.32	0.69949	[M+H-H2O]+	8.131	0.8	1	C18	Lipids and lipid-like molecules	Prenol lipids	Triterpenoids	"173075-45-1"	HMDB0032837	-	-	-	73745597	CC(CC\C=C(/C)C(O)=O)C1CCC2(C)C3=C(CCC12C)C1(C)CCC(=O)C(C)(C)C1CC3=O	ZTKZZRIVAYGFSF-VXLYETTFSA-N	2954671.1690859962	12815437.66992097	26829572.64419682	3502307.4937923811	4253732.8043080214	7725537.2321062051	7227553.1579652587	4257725.2400917169	1460511.8846194369	18968213.436226539	6175936.0134248231	9248951.7598050889	60801027.571507953	2207890.4710971499	79397515.971253946	2788965.3204514198	40293199.100685917	71440072.135959715	55859770.549081028	0.22731318932681199	-2.13725	0.0343646878967282	0.74444444444444402	1.70595203469488	down	Ganoderic acid DM
375	Com_1948_pos	Peiminine	P	C27H43NO3	429.324	452.314	1.99446	[M+Na]+	10.334	0.77	2	C18	Lipids and lipid-like molecules	Steroids and steroid derivatives	Steroidal alkaloids	"18059-10-4"	HMDB0256206	C10808	-	-	167691	CC1CCC2C(C3CCC4C(C3CN2C1)CC5C4CC(=O)C6C5(CCC(C6)O)C)(C)O	IQDIERHFZVCNRZ-YUYPDVIUSA-N	144676172.16977331	94838369.076499313	9544991.3257521447	54610492.044046223	52243779.996112183	121273154.42344131	33485345.50221299	48769812.802940726	368214324.95499182	244996.64673038159	127004996.5511376	32875975.042933069	16971677.42713479	325126.02365468699	2154789.3235664442	3263806.1188165592	25008997.664335679	8347154.0016142856	8693205.842725426	4.5832454049248197	2.19636953532807	0.0049590084183722	0.88888888888888895	1.98626181729796	up	Peiminine
376	Com_194_pos	Benzoyleneurea	P	C8H6N2O2	162.043	163.051	5.38596	[M+H]+	1.478	0.74	2	C18	Organoheterocyclic compounds	Diazanaphthalenes	Benzodiazines	"86-96-4"	HMDB0249051	-	-	-	64048	C1=CC=C2C(=C1)C(=O)NC(=O)N2	SDQJTWBNWQABLE-UHFFFAOYSA-N	171393911.7996214	179170911.94599769	14828895.17985715	139846150.5861544	220370291.3033407	100881020.92636681	315819490.34523118	194352021.88113561	248274699.92094001	57243298.817166589	216176093.14231831	205814213.65973839	15769450.420428449	76351469.44822289	25242311.844973419	7679294.7447628798	34099983.223666944	34555368.452119537	45157499.456405312	2.45240017594121	1.29419441326181	0.0201117470830522	0.78888888888888897	1.76629845002575	up	Benzoyleneurea
377	Com_1953_pos	18alpha-Glycyrrhetinic acid	P	C30H46O4	470.34	453.337	1.17974	[M+H-H2O]+	7.553	0.89	1	C18	Lipids and lipid-like molecules	Prenol lipids	Triterpenoids	"1449-05-4"	HMDB0034517	C02283	-	LMPR0106150026	73398	[H][C@]12C[C@](C)(CC[C@]1(C)CC[C@]1(C)C2=CC(=O)[C@]2([H])[C@@]3(C)CC[C@H](O)C(C)(C)[C@]3([H])CC[C@@]12C)C(O)=O	MPDGHEJMBKOTSU-PMTKVOBESA-N	19378365.736497082	56035854.376168989	30058717.222827129	37089531.809243754	37209036.332268223	145280106.8985849	117690410.86222979	54239885.537903123	28483725.289153632	78815347.438141599	80671466.550156087	151151658.6967741	118396725.6928279	28047416.429478541	216575081.36169311	205803656.80049101	277082575.50004709	129075990.4393236	239476816.57270741	0.38282863698619302	-1.38523	0.0050936110308354	0.844444444444444	1.13824655009767	down	18alpha-Glycyrrhetinic acid
378	Com_1955_pos	Asperulosidic acid	P	C18H24O12	432.127	455.117	2.24361	[M+Na]+	1.398	0.58	2	C18	Lipids and lipid-like molecules	Prenol lipids	Terpene glycosides	"25368-11-0"	HMDB0248668	-	-	-	13935238	CC(=O)OCC1=CC(O)C2C1C(OC1OC(CO)C(O)C(O)C1O)OC=C2C(O)=O	DGDWCRWJRNMRKX-UHFFFAOYSA-N	638522165.6866554	51818667.426624969	8837523.0787240919	711020066.98519862	633504680.45671785	498939075.51732111	146484092.28322351	471168784.70841217	296402916.13632458	19358582.466101401	212548644.2276313	206724133.68846911	10451757.402850449	2381545.7626773352	2616330.6363643981	8207989.9324222002	6473770.4799763309	15988224.650207169	28393590.10438272	7.4847825625664797	2.90396040573412	0.001630983600017	0.88888888888888895	2.44600893240897	up	Asperulosidic acid
379	Com_1962_pos	Soyasapogenol A	P	C30H50O4	474.371	457.368	1.19689	[M+H-H2O]+	7.754	0.91	1	C18	Lipids and lipid-like molecules	Prenol lipids	Triterpenoids	"508-01-0"	HMDB0034505	C17419	-	-	12442845	CC1(C)CC2C3=CCC4C5(C)CCC(O)C(C)(CO)C5CCC4(C)C3(C)CCC2(C)C(O)C1O	CDDWAYFUFNQLRZ-UHFFFAOYSA-N	12382487.140050899	55276563.511887074	28907787.288155261	30907743.295519959	25022264.111589082	35725690.400246114	36098830.952589788	29395125.44908835	9227660.4011692889	30665779.681712851	27551973.414483521	58117468.019908153	74293472.46275425	16894613.85165941	77774522.908965349	39821226.169068031	107822356.8949905	102477553.44260681	83579093.118079975	0.47198882903964601	-1.08318	0.0172823479384256	0.80000000000000004	1.0918052406473	down	Soyasapogenol A
380	Com_1967_pos	Crustecdysone	P	C27H44O7	480.309	463.305	0.7537	[M+H-H2O]+	6.257	0.6	1	C18	Lipids and lipid-like molecules	Steroids and steroid derivatives	Bile acids, alcohols and derivatives	"5289-74-7"	HMDB0030180	C02633	map00981	LMST01010209	5459840	[H][C@@]1(CC[C@@]2(O)C3=CC(=O)[C@]4([H])C[C@@H](O)[C@@H](O)C[C@]4(C)[C@@]3([H])CC[C@]12C)[C@@](C)(O)[C@H](O)CCC(C)(C)O	NKDFYOWSKOHCCO-YPVLXUMRSA-N	104246.6283463986	2379634.5172895142	3830583.249033967	1727528.7942060551	2252163.826249178	3393217.5404574638	685725.00447514025	427951.29032550752	187564.6419675638	30366833.753931079	5302320.6687587248	1817484.4382240309	17977665.98040691	12276776.2264426	61195400.459434994	24124648.31572881	17589536.26205387	11999957.6816225	40794050.582528353	0.074533068468709898	-3.74598	0.0001220452324645	0.95555555555555605	2.51374967311554	down	Crustecdysone
381	Com_1975_pos	LysoPC(14:0/0:0)	P	C22H46NO7P	467.301	468.309	0.9239	[M+H]+	8.444	0.99	1	C18	Lipids and lipid-like molecules	Glycerophospholipids	Glycerophosphocholines	"20559-16-4"	HMDB0010379	-	-	LMGP01050012	460604	CCCCCCCCCCCCCC(=O)OC[C@@H](O)COP([O-])(=O)OCC[N+](C)(C)C	VXUOFDJKYGDUJI-OAQYLSRUSA-N	32836332.715494391	55214210.863982111	31319896.915346641	10966880.602316029	47096586.687857322	9364073.1648468245	21475280.157206129	50583014.862157091	105417238.24340031	5625081.972783017	68878456.431670263	11911970.99621186	11173334.918767899	424017.25942510623	4530878.0891458821	2033355.9769039571	2245325.4301540782	8133209.444601276	329358.18120702048	3.51085040373572	1.81182052473288	0.003069980752199	0.86666666666666703	1.46058184064061	up	LysoPC(14:0/0:0)
382	Com_197_pos	Anabasine	P	C10H14N2	162.116	163.124	5.60764	[M+H]+	5.916	0.81	2	C18	Alkaloids and derivatives	-	-	"494-52-0"	HMDB0004350	C06180	map00960;map01064;map01110	-	2181	C1CCC(NC1)C1=CN=CC=C1	MTXSIJUGVMTTMU-UHFFFAOYSA-N	41752217.407833442	39520245.802619994	39156769.778753787	30465705.96731117	31523769.311383929	45693504.821906187	27647427.545612909	31783670.30738933	22277962.406059898	117420031.02509031	32751451.96121734	56974249.311289527	435738586.33145589	33362263.010640979	117736419.31065071	52429755.377584592	32572989.500145569	35688449.821253628	43250586.510895073	0.35936627351910799	-1.47647	0.0447402155558615	0.81111111111111101	1.34136990413829	down	Anabasine
383	Com_1_pos	2-Piperidinone	P	C5H9NO	99.0684	100.076	5.98182	[M+H]+	4.964	1	1	C18	Organoheterocyclic compounds	Piperidines	Piperidinones	"675-20-7"	HMDB0011749	-	-	-	12665	O=C1CCCCN1	XUWHAWMETYGRKB-UHFFFAOYSA-N	2509955148.3795199	299368385.72315347	485431569.12970573	1955264858.6075029	962860594.24048758	460962642.50536507	1302211903.62483	1113713998.4058111	1220583446.4693689	240940560.14924571	1438892736.88535	454412768.21539968	393050355.83711863	848451238.50021183	698983304.05751133	647889202.88357866	184443888.54947859	343424283.90391022	443937152.93080902	2.01178280246353	1.00847455627505	0.0428654720671508	0.77777777777777801	1.44252478388747	up	2-Piperidinone
384	Com_2028_pos	Aconine	P	C25H41NO9	499.278	500.286	1.24264	[M+H]+	6.252	-	3	C18	Lipids and lipid-like molecules	Prenol lipids	Diterpenoids	"509-20-6"	HMDB0247960	C19990	-	-	417761	CCN1CC2(COC)C3C(OC)C4C1C3(C1CC3(O)C(O)C1C4(O)C(O)C3OC)C(CC2O)OC	SQMGCPHFHQGPIF-UHFFFAOYSA-N	13997767.02397038	693423.63887393917	34582073.288034901	26483977.52339267	19188981.343393479	16537668.143798171	66847262.115654141	97940226.626764461	138392019.75404999	5289902.7605621303	31409444.72615499	5557335.5145201152	3075215.6255769478	9760974.0730470419	189536.06268379229	52234617.448158793	2918361.081827837	172818.1631104491	659135.59482902987	4.1408117256960599	2.04991360778396	0.0215708950336868	0.82222222222222197	1.82902310310205	up	Aconine
385	Com_2035_pos	Ganoderic acid I	P	C30H44O8	532.304	515.301	1.5246	[M+H-H2O]+	7.059	0.64	1	C18	Lipids and lipid-like molecules	Prenol lipids	Triterpenoids	"98665-20-4"	HMDB0035310	-	-	-	73657195	CC(CC(=O)CC(C)(O)C1CC(=O)C2(C)C3=C(C(=O)CC12C)C1(C)CCC(O)C(C)(C)C1CC3O)C(O)=O	ZWMMEKXOLCCKLA-UHFFFAOYSA-N	2038745.149573555	12951542.232329641	159786531.02678859	33798603.747710973	9385378.5657927431	5652602.3421558794	42631157.981730901	24807657.60066944	39247215.378898121	176667996.8764936	63469819.87052945	16955099.30827751	88353184.190860763	11085576.220527381	76486408.650058061	67659679.184323072	152278038.27544329	42594786.200122952	70980476.92761825	0.47877951404673802	-1.06257	0.0450632946522724	0.78888888888888897	1.18106243590553	down	Ganoderic acid I
386	Com_2036_pos	1-Palmitoyl-sn-glycero-3-phosphocholine	P	C24H50NO7P	495.332	518.322	0.76848	[M+Na]+	9.344	0.99	1	C18	Lipids and lipid-like molecules	Glycerophospholipids	Glycerophosphocholines	"17364-16-8"	HMDB0010382	-	-	LMGP01050018	460602	CCCCCCCCCCCCCCCC(=O)OC[C@@H](O)COP([O-])(=O)OCC[N+](C)(C)C	ASWBNKHCZGQVJV-HSZRJFAPSA-N	2838763286.1241841	6223443821.7255011	184554764.42583519	654258362.48972785	3960499989.5466962	1458329690.5532329	2406443689.571857	2548199484.6489792	3431025719.484374	117960343.70711771	3038623466.9647651	1316634630.2854741	1506030158.2578559	101359666.32665209	422754172.85804331	349920104.04151893	595897601.2547971	445073856.16955513	699962200.66703367	3.0647897060377698	1.61578808518362	0.0223337067177341	0.81111111111111101	1.03217289330579	up	1-Palmitoyl-sn-glycero-3-phosphocholine
387	Com_2043_pos	Medicagenic acid	P	C30H46O6	502.329	525.319	0.53998	[M+Na]+	6.893	0.83	1	C18	Lipids and lipid-like molecules	Prenol lipids	Triterpenoids	"599-07-5"	HMDB0034551	-	-	LMPR0106150034	436072	CC1(C)CCC2(CCC3(C)C(=CCC4C5(C)CC(O)C(O)C(C)(C5CCC34C)C(O)=O)C2C1)C(O)=O	IDGXIXSKISLYAC-UHFFFAOYSA-N	182322.11164595009	62107592.839068606	17798331.738194659	450662.65670113108	268807.18795161211	54069945.644005343	21430702.398736361	3743867.0124963969	237328.61294719059	63027373.398387298	11875285.73521612	57874945.571502961	182634659.13373089	22328493.696216181	804678362.78469634	32497933.025615498	296822012.35293818	307806124.32464898	197698392.96222201	0.090074643745403499	-3.47274	0.0027246226279187	0.90000000000000002	2.33525942642173	down	Medicagenic acid
388	Com_2044_pos	Maltotriose	P	C18H32O16	504.169	527.159	1.73445	[M+Na]+	1.43	0.97	1	C18	Organic oxygen compounds	Organooxygen compounds	Carbohydrates and carbohydrate conjugates	"1109-28-0"	HMDB0001262	C01835	map02010;map04973	-	439586	OC[C@H]1O[C@H](O[C@H]2[C@H](O)[C@@H](O)[C@@H](O[C@H]3[C@H](O)[C@@H](O)C(O)O[C@@H]3CO)O[C@@H]2CO)[C@H](O)[C@@H](O)[C@@H]1O	FYGDTMLNYKFZSV-DZOUCCHMSA-N	2426439155.0417762	2868020191.90906	119909713.8448475	4320129944.4092607	2944333696.4506149	1565577387.517962	1120941693.719022	3349106000.8999162	3456078175.753284	250244941.04764891	2558693898.4235778	2177610656.016345	27726658.053709839	813084400.80177772	1205456.175441673	259725172.43674219	290896834.53212059	193892639.98042679	320731759.26382113	3.57333901110393	1.83727279229911	0.0174810596770907	0.85555555555555596	1.64277845492538	up	Maltotriose
389	Com_2058_pos	Ganoderic acid G	P	C30H44O8	532.304	555.294	1.53658	[M+Na]+	8.891	-	3	C18	Lipids and lipid-like molecules	Prenol lipids	Triterpenoids	"98665-22-6"	HMDB0035985	-	-	-	73657193	CC(CC(=O)CC(C)C(O)=O)C1CC(=O)C2(C)C3=C(C(=O)C(O)C12C)C1(C)CCC(O)C(C)(C)C1CC3O	BPJPBLZKOVIJQD-UHFFFAOYSA-N	266842700.5841063	353813825.34156221	14922124.66396288	38024398.103067093	297053599.97950542	65015974.276188478	284908992.39275199	97681604.233942419	256157978.78686431	184488.96728477819	228968278.12233171	100991481.0681776	9794232.8793963082	3892624.566440362	1173403.718685393	5342864.6781538967	41183643.179784343	22041867.581874371	29668675.18389225	4.1974132534108897	2.0695005097562	0.0071076835034973	0.86666666666666703	2.02957446265792	up	Ganoderic acid G
390	Com_206_pos	5,5'-DIMETHYL-2,2'-DIPYRIDYL	P	C12H12N2	184.1	167.097	2.7856	[M+H-H2O]+	5.869	0.74	1	C18	Organoheterocyclic compounds	Pyridines and derivatives	Bipyridines and oligopyridines	"1762-34-1"	HMDB0246854	D10687	-	-	15664	CC1=CN=C(C=C1)C2=NC=C(C=C2)C	PTRATZCAGVBFIQ-UHFFFAOYSA-N	114697.75169735411	48759759.84495011	149083.89428637931	120687495.0408147	42395534.74993436	298264.94648748252	958248289.16189337	268027.36117595271	44037460.629367493	213847.7512649612	321725.42855812522	267677.88181297178	139756.6615495985	101232.281067237	303720.52413624129	134085.43358012161	253645.00795224891	489884.44976656832	458058.99739598681	503.03200997628898	8.97451	0.0218318491014227	0.73333333333333295	1.91637690102834	up	5,5'-DIMETHYL-2,2'-DIPYRIDYL
391	Com_2071_pos	Apiin	P	C26H28O14	564.148	587.138	1.21787	[M+Na]+	5.344	0.59	1	C18	Phenylpropanoids and polyketides	Flavonoids	Flavonoid glycosides	"26544-34-3"	HMDB0030843	C04858	map00944	LMPK12110337	5840046	OCC1OC(OC2=CC(O)=C3C(=O)C=C(OC3=C2)C2=CC=C(O)C=C2)C(OC2OCC(O)(CO)C2O)C(O)C1O	NTDLXWMIWOECHG-UHFFFAOYSA-N	18344520.396807231	24577331.978361059	15877228.80784207	11068394.96342258	14930684.68034544	15801006.57787925	12551059.367664009	15667736.648160441	10757786.73604198	5915477.8621313469	8261923.8392506512	11845483.2410658	1118347.0226644101	835615.39835056255	334594.47250171931	6805777.7243369333	6953849.6376258926	5951298.1430825032	5405906.2687457083	2.9026610137795199	1.53737609718156	0.0036575853796313	0.97777777777777797	1.14519643611955	up	Apiin
392	Com_2098_pos	Glycyrrhetic acid 3-O-beta-D-glucuronide	P	C36H54O10	646.372	669.362	0.96924	[M+Na]+	7.554	0.73	1	C18	Organic acids and derivatives	Carboxylic acids and derivatives	Amino acids, peptides, and analogues	"34096-83-8"	HMDB0037827	-	-	-	-	CC1(C2CCC3(C(C2(CCC1OC4C(C(C(C(O4)C(=O)O)O)O)O)C)C(=O)C=C5C3(CCC6(C5CC(CC6)(C)C(=O)O)C)C)C)C	BOKUWBZDTDLPGM-UHFFFAOYSA-N	20249364.586636599	71291744.816885635	19282339.200340271	40035544.702239908	51934088.293216273	246443910.35442379	187841502.47998089	77062448.784600556	31380853.32703108	76879787.651135653	118824747.6768495	258616504.99083501	91791698.380650803	38280711.296197027	220076523.15766779	381016342.37114412	212170448.6034871	78791762.992638469	364603793.36089051	0.44993699663050202	-1.15221	0.027236308780342	0.81111111111111101	1.03525731279895	down	Glycyrrhetic acid 3-O-beta-D-glucuronide
393	Com_2100_pos	Acetylshengmanol Arabinoside	P	C37H58O10	662.403	685.392	0.35728	[M+Na]+	10.013	0.6	2	C18	Lipids and lipid-like molecules	Steroids and steroid derivatives	Cycloartanols and derivatives	"402513-88-6"	-	-	-	-	-	CC(CC(C1C(O1)(C)C)OC(=O)C)C2C(=O)C(C3(C2(CCC45C3CCC6C4(C5)CCC(C6(C)C)OC7C(C(C(CO7)O)O)O)C)C)O	IHEJMZHKJYHVFF-NETQQFODSA-N	3854355.6487456961	3235706.187661414	1736875.9172578391	1310503.833994922	3018243.2085481589	5705330.9876483744	2392680.100662176	2433142.4146806109	1252105.797979946	2803241.6215139921	673291.35334569425	2454953.862450337	1216291.401033689	942501.32478524081	383078.28385313519	961117.27057557798	2343466.5767920562	1743883.1774160201	1226928.479751619	1.8787986499824301	0.909810462054968	0.0178575793218241	0.82222222222222197	1.4257732785542	up	Acetylshengmanol Arabinoside
394	Com_2143_pos	8-Azabicyclo[3.2.1]octane	P	C7H13N	111.105	112.113	4.8195	[M+H]+	1.134	-	3	C18	Alkaloids and derivatives	Tropane alkaloids	-	"-"	HMDB0247421	-	-	-	136097	C1CC2CCCC1N2	DGGKXQQCVPAUEA-UHFFFAOYSA-N	11964457.675605031	21097833.103246111	19805479.608227082	18998055.118804809	39726802.345409103	17051009.790504459	15062665.511592411	11759485.173816809	33720892.444647133	22310228.158281539	4480992.140499033	18707715.722971909	8543026.9044072442	7085532.0207929052	9700451.4858890288	2153421.7587940819	5080935.2195327794	7183687.9593576854	15696325.000252079	2.0824509545402998	1.0582825179319	0.0054081186631357	0.844444444444444	1.98231086990863	up	8-Azabicyclo[3.2.1]octane
395	Com_2163_pos	3-METHYL-2-OXOBUTANOIC ACID	P	C5H8O3	116.047	117.055	3.84449	[M+H]+	1.498	0.58	2	C18	Organic acids and derivatives	Keto acids and derivatives	Short-chain keto acids and derivatives	-	HMDB0030027	C00141	map00280;map00290;map00770;map00966;map01100;map01110;map01130;map01210;map01230	LMFA01020274	-	O=C(O)C(=O)C(C)C	QHKABHOOEWYVLI-UHFFFAOYSA-N	157221590.94469109	188535909.65959179	53155510.386605717	145675997.42439201	233464315.3642998	133051294.3546107	309738759.0875718	290959436.24587858	260153821.74808961	89363940.22839804	198481980.84434929	256056198.76233891	63474753.71050743	76975870.612071753	58964725.513559394	36210387.156672724	76710656.012133911	108508022.37523299	87742706.747850284	1.8706516202701999	0.903540904112173	0.0173497626262994	0.80000000000000004	1.64653229601154	up	3-METHYL-2-OXOBUTANOIC ACID
396	Com_2192_pos	Phenylacetaldehyde	P	C8H8O	120.058	121.065	3.6396	[M+H]+	2.041	0.89	2	C18	Benzenoids	Benzene and substituted derivatives	Phenylacetaldehydes	"122-78-1"	HMDB0006236	C00601	map00360;map00643;map01100;map01120	-	-	C1=CC=C(C=C1)CC=O	DTUQWGWMVIHBKE-UHFFFAOYSA-N	80901600.054734752	40401942.216595501	79220128.082435206	87754529.444234848	89632355.181934282	65387382.197972268	113149017.672794	75571666.147001654	94800033.34073548	170299633.97076181	108261239.314133	120463849.51237769	96609556.704302281	440759832.6219067	252633548.78498039	182764338.64356181	165835092.1509718	97264835.301255241	116858874.2139724	0.46101093947646599	-1.11713	0.0016873218361059	0.96666666666666701	2.64550782938578	down	Phenylacetaldehyde
397	Com_2226_pos	1,2,3-Trihydroxybenzene	P	C6H6O3	126.032	127.039	3.15277	[M+H]+	1.437	0.95	2	C18	Benzenoids	Phenols	Benzenetriols and derivatives	"87-66-1"	HMDB0013674	C01108	map07216;map00627;map01120	-	-	C1=CC(=C(C(=C1)O)O)O	WQGWDDDVZFFDIG-UHFFFAOYSA-N	671444403.45889914	804841980.63119876	73462218.546693608	628223882.85809934	725132112.39241934	475865619.70955122	1034223879.980855	781556343.92119718	797728102.83407843	315047371.11258811	588139196.96857345	755558911.58066094	136242650.53119549	269717966.53186542	146956813.39625639	89119719.304832101	198496551.53588739	225146834.153211	158889868.7242769	2.30925426208844	1.20742703082476	0.0192737631079107	0.83333333333333304	1.99247762536662	up	1,2,3-Trihydroxybenzene
398	Com_2231_pos	octahydropyrrolo[1,2-a]pyrimidine	P	C7H14N2	126.116	127.123	3.7354	[M+H]+	1.235	0.84	2	C18	Organoheterocyclic compounds	Pyrrolopyrimidines	-	-	-	-	-	-	-	C1CC2NCCCN2C1	IHGJZNUBLMAEGL-UHFFFAOYSA-N	30286502.234416701	23319337.45769589	4453458.4379008692	56127854.626159489	35292342.185472943	24457326.71685762	49302081.491510443	62166596.505620182	11756181.26236465	4372971.9723905446	23757810.35674857	13910172.57854782	7453934.0012429114	14896447.822137721	12791407.97372688	1863146.4386909821	4651777.7748089721	7250832.6716789845	3550338.2949106302	3.4940073959284499	1.8048826620778	0.0036130211931264	0.86666666666666703	1.17895426409779	up	octahydropyrrolo[1,2-a]pyrimidine
399	Com_2260_pos	4-Guanidinobutanal	P	C5H11N3O	129.09	130.098	3.04145	[M+H]+	1.893	0.87	2	C18	Organic oxygen compounds	Organooxygen compounds	Carbonyl compounds	-	-	C02647	map00330;map01100	-	-	C(CC=O)CN=C(N)N	VCOFTLCIPLEZKE-UHFFFAOYSA-N	250844859.69997129	199169791.43340239	17778029.710850831	651756188.91674423	410766422.56344759	140750062.29408541	500184344.67479801	329945354.85285783	417741737.06311941	55280488.529204167	488571695.53377432	210909768.46639881	24313841.971488688	52104556.27044341	8167010.1212808192	32363228.882266119	15455843.02420494	47907996.469441317	31244291.952927969	3.3563078414171099	1.74687504620615	0.0060764406569587	0.82222222222222197	1.73358341621924	up	4-Guanidinobutanal
400	Com_2264_pos	2,2-dichloro-1,1-ethanediol	P	C2H4Cl2O2	129.959	130.966	4.37968	[M+H]+	1.154	-	3	C18	Organohalogen compounds	Halohydrins	Chlorohydrins	"16086-14-9"	HMDB0062193	C14860	map00980	-	85275	OC(O)C(Cl)Cl	RUUBIFVWPACNLY-UHFFFAOYSA-N	68552668.307619169	48508749.88512221	46783713.579891339	25891432.062003259	50657830.520371497	38365163.147565953	59367012.666388959	31719743.418361802	18460424.540560279	183283440.86323661	49797667.569553733	126192673.1883277	173252037.79233491	22239859.885400251	56880741.603770569	75394000.311857209	49519644.323081508	90842589.758164883	72702623.33587648	0.47933496391569302	-1.06089	0.0205826359973986	0.82222222222222197	2.10645802287651	down	2,2-dichloro-1,1-ethanediol
401	Com_229_pos	S-(-)-Cotinine	P	C10H12N2O	176.095	177.102	3.33271	[M+H]+	1.402	0.52	1	C18	Organoheterocyclic compounds	Pyridines and derivatives	Pyrrolidinylpyridines	"486-56-6"	HMDB0001046	-	-	-	408	CN1C(CCC1=O)C1=CN=CC=C1	UIKROCXWUNQSPJ-UHFFFAOYSA-N	5034431.625669078	6557287.2811968699	35614897.75404571	5245173.5516908839	2050996.8397019659	17603157.648166139	1799700.20354504	4005489.199244997	6480519.1943466663	52236342.513153933	3892064.233564686	12920384.95437235	55003398.774563558	48695945.750933349	129166986.2095836	11441926.88891455	96022962.866555318	54275027.054412909	56357661.051351957	0.18031964144410301	-2.47137	0.0014629746673737	0.87777777777777799	1.33547838617982	down	S-(-)-Cotinine
402	Com_2342_pos	Methylarsonate	P	CH5AsO3	139.945	140.953	0.02086	[M+H]+	1.166	-	3	C18	Organometallic compounds	Organometalloid compounds	Organoarsenic compounds	"124-58-3"	HMDB0012258	C07294	-	-	8948	C[As](O)(O)=O	QYPPRTNMGCREIM-UHFFFAOYSA-N	98854027.084270343	59643637.407677509	12469604.475153269	86682371.665350378	52012604.525672592	64966346.972599179	51306878.672089741	67010688.164252423	48046899.191647388	20587384.468053479	47115837.267112613	52007141.404478952	9855101.5296030287	19605369.78041178	7270677.7807882894	20395211.28739249	38447822.534808457	70598144.842967868	44870682.130892478	1.8173764713381999	0.86185730623877	0.0373775974129138	0.82222222222222197	1.19164024751522	up	Methylarsonate
403	Com_2343_pos	5-Methoxyresorcinol	P	C7H8O3	140.047	141.055	1.71402	[M+H]+	1.441	0.56	2	C18	Benzenoids	Phenols	Methoxyphenols	"20628-07-3"	HMDB0132905	-	-	-	-	COC1=CC(=CC(=C1)O)O	HDVRLUFGYQYLFJ-UHFFFAOYSA-N	66544949.614106521	142310164.58568931	16380114.78984932	67005209.343901008	65575849.169202954	58853318.842880301	122230399.60262141	97487740.9189962	69283244.822544426	49592545.088735759	48690643.240742303	75872259.145770773	23701328.066721879	25271358.375328109	18328594.429566119	23011430.670230389	32890862.18333672	50318007.359197251	54611003.40717639	1.94904848603605	0.962769980638739	0.0259293266362051	0.83333333333333304	2.06944584939339	up	5-Methoxyresorcinol
404	Com_2364_pos	Desmarestene	P	C11H14	146.11	147.116	6.71437	[M+H]+	1.436	0.59	2	C18	Hydrocarbons	Unsaturated hydrocarbons	Olefins	-	-	-	-	-	-	C=CC=CC1CC=CCC=C1	WYMAFMIKLCTVAP-UVYAAXSVSA-N	15889828.15861964	2945725.9723445531	1918764.101529469	157977.16270849749	2251095.8779798378	4657929.7186775152	765007.95444819739	603774.39061534964	11887390.520300619	4886229.2978136828	10672379.761557549	18827946.162670549	12562579.35835387	35763372.967958748	41352354.394601487	2908158.9548035162	15927523.047559271	19495380.928446479	9941351.5889797658	0.26483916177720401	-1.91681	0.0058574493770544	0.87777777777777799	2.22873658278711	down	Desmarestene
405	Com_2394_pos	8-Azaxanthine	P	C4H3N5O2	153.029	154.036	3.08174	[M+H]+	2.341	-	3	C18	Organoheterocyclic compounds	Triazolopyrimidines	-	"-"	HMDB0247424	-	-	-	15113	OC1=NC2=C(N=NN2)C(O)=N1	KVGVQTOQSNJTJI-UHFFFAOYSA-N	58875521.11421825	36369717.941196799	20611613.533329349	46277515.229487456	47688525.789061233	41658308.106059931	43507724.8439634	44383893.197710522	73732584.860842213	41365869.374201052	57351847.773810528	46360743.988413453	30906824.017592911	196660449.65274039	71689124.972997531	77100553.31046693	100941736.92710181	134295598.37613061	51167393.08219827	0.56818915223783395	-0.815557	0.0468637617322402	0.74444444444444402	1.29641560229358	down	8-Azaxanthine
406	Com_2412_pos	2,4-Dihydroxy-nitrophenol	P	C6H5NO4	155.022	156.03	2.44271	[M+H]+	2.051	-	3	C18	Benzenoids	Phenols	Nitrophenols	"-"	HMDB0006200	-	-	-	76623	OC1=CC(O)=C(C=C1)[N+]([O-])=O	CYEZXDVLBGFROE-UHFFFAOYSA-N	92942123.871462435	164212358.89479461	29904724.4161187	76727092.097971961	41939195.337509677	72751162.958404511	32390543.144215789	78389868.021619633	18599204.05423709	54379523.291911669	263328121.30065641	182874417.47454321	82011574.464807898	159091439.47317669	120309902.24976429	103875213.59591641	328709490.64517641	285594908.94177008	96169235.070609257	0.402898169207555	-1.31151	0.0050579681983794	0.87777777777777799	1.91000348416122	down	2,4-Dihydroxy-nitrophenol
407	Com_2419_pos	L-Hexahydro-3-imino-1,2,4-oxadiazepine-3-carboxylic acid	P	C5H9N3O3	159.064	160.071	4.58823	[M+H]+	1.384	-	3	C18	Organic acids and derivatives	Carboxylic acids and derivatives	Amino acids, peptides, and analogues	"21539-44-6"	HMDB0030402	-	-	-	86205608	OC(=O)C1CCONC(=N)N1	UZFZWWMIJQSJMA-UHFFFAOYSA-N	2584389.1004325799	2395967.994939019	23568640.236404728	1629095.8741402631	5257579.879937754	2821906.336456053	2207812.958826981	915490.94791074016	2792709.8876198018	27692821.944678191	4089980.2608198249	6648350.7000753786	21961349.103715692	33688134.162021093	72894636.436542183	6396848.1010482796	58384293.234403417	20071427.509527508	7682895.8493232718	0.18913194402278199	-2.40254	0.0009034447968039	0.92222222222222205	1.58936173764049	down	L-Hexahydro-3-imino-1,2,4-oxadiazepine-3-carboxylic acid
408	Com_241_pos	Vitamin U	P	C6H13NO2S	163.067	181.101	0.34457	[M+NH4]+	5.705	0.83	2	C18	Organic acids and derivatives	Carboxylic acids and derivatives	Amino acids, peptides, and analogues	"1115-84-0"	HMDB0038670	C04078	-	-	-	C[S+](C)CCC(C(=O)O)N.[Cl-]	MYGVPKMVGSXPCQ-JEDNCBNOSA-N	2009238.1621760931	523189.10574731103	2452323.953367325	1888299.0167060739	874799.85149434872	1780806.381821359	492516.7999934571	1306820.5249610241	2471287.4949824042	14433543.70182145	1838828.169310665	5061846.6946227206	33830604.485118426	6096702.3199221008	13631974.1294255	11909584.269655351	5498573.6856205007	15268796.060102001	24905061.874351379	0.11573863081734501	-3.11106	2.16374164087524e-05	0.95555555555555605	1.7103718211114	down	Vitamin U
409	Com_2487_pos	5-Methylthioribose	P	C6H12O4S	180.046	181.054	3.81495	[M+H]+	1.33	-	3	C18	Organic oxygen compounds	Organooxygen compounds	Carbohydrates and carbohydrate conjugates	"624740-12-1"	HMDB0001087	C03089	-	-	439904	CSC[C@H]1O[C@@H](O)[C@H](O)[C@@H]1O	OLVVOVIFTBSBBH-KVTDHHQDSA-N	366650.8957442278	2997624.1933852788	1226710.3415100549	1499271.530881441	848006.84411366261	1639914.5294916539	2358001.0489412742	2034317.14176037	2411691.5955026238	1954597.982964579	3428341.9308045418	1.24531e+06	1338541.5693183329	3671175.8023930741	2062229.164066965	8165899.0189855359	5310949.8896775804	2632709.082493606	3071186.458120164	0.51979419181816799	-0.943988	0.0380943394206333	0.77777777777777801	1.05442337572766	down	5-Methylthioribose
410	Com_2532_pos	Aminobutyl benzamide	P	C11H16N2O	192.126	193.134	3.3659	[M+H]+	5.184	0.79	2	C18	Benzenoids	Benzene and substituted derivatives	Benzoic acids and derivatives	-	-	-	-	-	-	OC(=NCCCCN)C=1C=CC=CC1	VMQHGBUSMBFWHN-UHFFFAOYSA-N	15198516.37091611	10385575.89108979	75258402.690656647	19868813.61582746	3843421.2851134092	11573769.010721819	11664080.285747239	44814139.396783158	13439733.671282209	87199201.541529089	30028434.343448829	32657662.065637249	94947558.930678606	77313936.136638582	269261616.1094597	56033746.320104428	70254937.037889391	135744397.2285924	102279376.71850941	0.23954745627683799	-2.06162	0.0004436450770253	0.93333333333333302	1.1582242204769	down	Aminobutyl benzamide
411	Com_2534_pos	Toxoflavine	P	C7H7N5O2	193.06	194.067	0.62526	[M+H]+	2.259	0.6	2	C18	Organoheterocyclic compounds	Diazines	Pyrimidines and pyrimidine derivatives	-	-	C16789	-	-	-	CN1C2=NC(=O)N(C(=O)C2=NC=N1)C	SLGRAIAQIAUZAQ-UHFFFAOYSA-N	10143614.901106279	5694984.9749263469	997488.20469676319	10641597.13067485	9352153.6636506952	5446977.8564665299	5285873.5295093982	7914077.0895093689	15702926.17209777	204954.46508409019	8302330.4465736952	5354754.8838731553	2770111.9518524408	173460.27902865389	689479.71348276711	618504.95632433973	1751803.1231672319	5883904.9505626932	4896737.0320819048	2.5807100593736498	1.3677680649497	0.0163912179092854	0.844444444444444	1.09151669626158	up	Toxoflavine
412	Com_254_pos	Bicine	P	C6H13NO4	163.084	186.074	1.59956	[M+Na]+	1.469	0.54	1	C18	Organic acids and derivatives	Carboxylic acids and derivatives	Amino acids, peptides, and analogues	"150-25-4"	HMDB0011727	-	-	-	8761	OCCN(CCO)CC(O)=O	FSVCELGFZIQNCK-UHFFFAOYSA-N	95677206.480950996	91379213.6112241	106261069.3213515	96361464.20815514	176358254.536551	118038751.43759251	85708347.575851172	81609276.74064745	75078776.338849813	189469387.5188444	90935708.532587901	413104745.06221563	704587044.7998482	828681056.01899362	1236054237.2565811	108670616.51642551	188117975.47176179	251146675.24843279	222523276.93723881	0.243171046092164	-2.03996	0.0030726092309032	0.91111111111111098	1.62854459770899	down	Bicine
413	Com_257_pos	3-(2-Hydroxyphenyl)propanoic acid	P	C9H10O3	166.063	189.052	1.65503	[M+Na]+	4.76	0.7	1	C18	Phenylpropanoids and polyketides	Phenylpropanoic acids	-	"495-78-3"	HMDB0033752	C01198	map00360;map00624;map01120	-	873	OC(=O)CCC1=CC=CC=C1O	CJBDUOMQLFKVQC-UHFFFAOYSA-N	5241679.2235189378	11087139.922502041	1362304.5935141109	9479145.7492670007	8252009.3999576364	4324459.9363685604	8038965.489650269	5988691.5816815216	7324586.8216749169	1471469.5326996511	3979473.2672958202	5018115.6161061637	61402.879558579989	278225.81030340912	44079.783992993733	211255.18178635419	51297.081616319389	56553.421222577628	264145.46562872338	5.9363109027113197	2.56956665227778	0.0003696103680934	0.95555555555555505	2.32420538647777	up	3-(2-Hydroxyphenyl)propanoic acid
414	Com_258_pos	Phenylephrine	P	C9H13NO2	167.095	190.084	1.29328	[M+Na]+	6.025	0.54	2	C18	Benzenoids	Phenols	1-hydroxy-4-unsubstituted benzenoids	"59-42-7"	HMDB0002182	C07441	-	-	6041	CNC[C@H](O)C1=CC(O)=CC=C1	SONNWYBIRXJNDC-VIFPVBQESA-N	32891685.2303547	36801083.435208678	12985276.71444444	62696938.911590129	90031236.688483864	31852897.154013969	29340249.079985488	23756156.8293024	64749547.440260097	11719806.74286137	30246107.08656165	46691807.719316334	8800971.8486820925	6333935.609308525	7745526.72392591	11801139.13062888	8053166.8703496894	14151768.65867232	19874813.334939659	2.5867307308427501	1.37112988258993	0.002291328119709	0.87777777777777799	2.00480751748335	up	Phenylephrine
415	Com_2593_pos	Ecgonine-methyl-ester	P	C10H17NO3	199.121	200.129	2.5281	[M+H]+	5.863	0.63	2	C18	Alkaloids and derivatives	Tropane alkaloids	-	"6628-20-2"	-	-	-	-	251884	O=C(OC)C1C(O)CC2N(C)C1CC2	QIQNNBXHAYSQRY-UHFFFAOYSA-N	9259008.3049611766	7968909.4647833509	4936241.0280106096	9276012.7719366271	5833175.7190115163	10471116.519927699	9346225.171429256	7234684.3119160905	6068839.5191747956	15850945.52201644	8254681.6100470992	10574958.323269689	28622298.631223701	6849162.032258424	10440332.430723671	13678862.307041081	8919223.4420327432	14848032.45721646	15336079.80585352	0.586437040916993	-0.769952	0.0075432700302921	0.83333333333333304	1.7389779337815	down	Ecgonine-methyl-ester
416	Com_2637_pos	Arg-OEt	P	C8H18N4O2	202.143	203.151	3.10435	[M+H]+	4.628	0.68	2	C18	Organic acids and derivatives	Carboxylic acids and derivatives	Amino acids, peptides, and analogues	-	-	C01404	-	-	-	CCOC(=O)C(CCCN=C(N)N)N	AKGWUHIOEVNNPC-LURJTMIESA-N	3728082.5731305489	7376539.6239651544	1038559.05950794	4255662.8218850717	4339065.4550611274	1502318.960456823	3636459.3917892971	4514251.7957326015	6048485.5127347931	869810.99312271643	5720967.2730782339	6834916.0908962451	233998.14144064009	397980.65564086143	581522.62820100621	1103191.813555158	1379721.948469131	3159393.8012735881	1663318.4428285081	1.8450024614487599	0.883622741010631	0.0296268733380177	0.76666666666666705	1.22687284784251	up	Arg-OEt
417	Com_2655_pos	HOMOVANILLIC ACID	P	C9H10O4	182.058	205.048	2.95715	[M+Na]+	5.222	-	3	C18	Benzenoids	Phenols	Methoxyphenols	"306-08-1"	HMDB0000118	C05582	map00350;map01100;map04728	-	-	O=C(O)CC1=CC=C(O)C(OC)=C1	QRMZSPFSDQBLIX-UHFFFAOYSA-N	23665780.704670612	9732064.8018732835	6947043.006782826	2852054.8032998089	4396303.1480481531	24037790.18866298	1239928.432166286	4803912.0242204107	3426132.055945205	15027826.11481696	7575790.4559065271	6982600.03790823	32895694.91540743	6233779.4023941159	24659099.877879031	18688839.948071711	15277817.30933734	75863565.868089467	40136620.734595522	0.37031160956312997	-1.43319	0.0175791834561486	0.82222222222222197	1.65679995440987	down	HOMOVANILLIC ACID
418	Com_2664_pos	N6-Acetyl-5S-hydroxy-L-lysine	P	C8H16N2O4	204.111	205.118	3.9418	[M+H]+	5.919	-	3	C18	Organic acids and derivatives	Carboxylic acids and derivatives	Amino acids, peptides, and analogues	"-"	HMDB0033891	-	-	-	87253536	CC(=O)NCC(O)CCC(N)C(O)=O	FVTTTYGNCVTXEI-UHFFFAOYSA-N	15774591.82330673	15230702.27572697	4753126.7870514141	16086589.6167941	20361379.902253829	8217130.5837653298	21816660.956535909	15938959.35879707	20857718.010503121	4700213.3931659311	13015664.322491219	17274518.22286348	221048.4633283453	10746806.79310225	2971854.2448928352	8113204.1579450658	7927896.0415231008	3859111.58027888	7232282.3975057369	2.0310297046943102	1.02221133983189	0.0349607193697694	0.85555555555555596	1.95387109320548	up	N6-Acetyl-5S-hydroxy-L-lysine
419	Com_2680_pos	(R)-2-Hydroxybutane-1,2,4-tricarboxylate	P	C7H10O7	206.043	207.051	2.92316	[M+H]+	4.534	0.67	2	C18	Organic acids and derivatives	Carboxylic acids and derivatives	Tricarboxylic acids and derivatives	-	HMDB0003518	C01251	map01120;map01100;map01210;map01230;map00620;map00300;map01130	-	-	C(CC(CC(=O)O)(C(=O)O)O)C(=O)O	XKJVEVRQMLKSMO-SSDOTTSWSA-N	1347114.553574143	2834228.7849183562	99055.400497687559	4054509.8167922362	4731053.2032417376	1856852.9046405861	6604178.3057359783	2682020.903572083	6071337.5111166975	3019293.813380748	3503842.9308334142	3793945.1403740169	176081.97424117909	38561.19833414739	130837.126313467	26772.074009143151	33245.418282393002	786063.97004829918	1280026.2350384339	2.6308314456984401	1.39551881967647	0.0291184408288692	0.78888888888888897	1.78669260876466	up	(R)-2-Hydroxybutane-1,2,4-tricarboxylate
420	Com_2715_pos	3E,5E-tridecadienoic acid	P	C13H22O2	210.162	211.17	1.225	[M+H]+	6.34	0.64	2	C18	Lipids and lipid-like molecules	Fatty Acyls	Fatty acids and conjugates	-	-	-	-	LMFA01030244	-	CCCCCCCC=CC=CCC(=O)O	PTYZGNZCLHAQEB-BNFZFUHLSA-N	4695549.977261221	7592019.3957454124	6795004.2800243096	3607285.189113237	5639963.5539328018	4728896.3529202929	3661681.72496418	1094344.5182612489	5582876.4615410706	6366703.715519744	4621593.232167962	7839775.2629961278	10650911.01334333	5170901.4866195004	7898235.5023173029	5950862.3543717619	8905205.3631227501	10264612.411997071	9023249.4002768472	0.62874286910867605	-0.669458	0.0261568128172383	0.844444444444444	1.2248392390677	down	3E,5E-tridecadienoic acid
421	Com_2724_pos	GEIR-1	P	C10H12O5	212.068	213.075	2.10007	[M+H]+	1.296	0.8	2	C18	Organoheterocyclic compounds	Furopyrans	-	-	-	-	-	-	-	CC1C2C3C4C1(COC(C4C(=O)O3)O2)O	UCYJAMRRXNXQJP-GEXBLYTOSA-N	92285857.634552106	40238706.622221388	65215475.718727767	89332962.379281163	148580097.5769071	122643938.94497409	174449589.68733129	76235661.304997221	100209935.7096298	44013015.084983282	102104961.0237145	116422988.1855845	64367536.776221521	75886863.234393373	34875181.58584211	50666583.557678401	27174709.742085259	20429461.123522282	86413705.550280988	1.6232111487129399	0.698850679114082	0.0343621592713047	0.77777777777777801	1.55687314690069	up	GEIR-1
422	Com_2731_pos	Carmustine	P	C5H9Cl2N3O2	213.007	214.015	2.16088	[M+H]+	1.46	-	3	C18	Organic acids and derivatives	Organic carbonic acids and derivatives	Ureas	"154-93-8"	HMDB0014407	C06873	-	-	2578	ClCCNC(=O)N(CCCl)N=O	DLGOEMSEDOSKAD-UHFFFAOYSA-N	15233592.99634051	22092578.55336529	11685624.434088919	11708837.54504206	18527615.019752361	15385560.03810671	14474050.15201482	11794892.973239111	23361086.053318121	5472855.9706096286	7286917.6117426576	13514572.54393148	4026457.754852545	5552223.4229063448	3487002.825033579	3182086.3688256009	72596.38517896799	9572683.6507866196	9155779.5705562178	2.61390820331233	1.38620847665305	0.0165081407486494	0.96666666666666701	1.39839708853558	up	Carmustine
423	Com_2753_pos	Propenoylcarnitine	P	C10H17NO4	215.116	216.124	2.47077	[M+H]+	1.489	0.56	2	C18	Lipids and lipid-like molecules	Fatty Acyls	Fatty acid esters	"-"	HMDB0013124	-	-	LMFA07070104	53481699	C[N+](C)(C)C[C@H](CC([O-])=O)OC(=O)C=C	YUCNWOKTRWJLGY-QMMMGPOBSA-N	48445220.062794507	74790012.092812642	3610759.235746365	66857810.007217042	68886860.560840085	32563656.19946827	63507407.607692152	69279771.781778097	60528049.685086332	36846568.242925003	21872393.728643209	41020015.290434532	2799635.2921679062	16037242.48091026	9732382.1831619218	2053060.0249108139	7348135.0196899604	10133987.33651861	8966756.6307244897	3.4611525502918798	1.7912525296858	0.006333157548503	0.88888888888888895	1.63663482975638	up	Propenoylcarnitine
424	Com_2754_pos	2-Amino-9,10-epoxy-8-oxodecanoic acid	P	C10H17NO4	215.116	216.124	2.23255	[M+H]+	2.021	0.61	2	C18	Organic acids and derivatives	Carboxylic acids and derivatives	Amino acids, peptides, and analogues	-	-	C12027	-	LMFA01060176	-	C1C(O1)C(=O)CCCCCC(C(=O)O)N	PFDHVDFPTKSEKN-JAVCKPHESA-N	59253098.343172163	81044151.881366596	7111650.0943757929	61955448.540043123	80164950.499025598	42815758.955488898	70442934.112136588	72018087.113553822	61945777.551218078	50920470.738813348	28006638.792964678	54083390.574791163	2943220.2600308061	24752652.23392592	11578424.03167972	3676446.6323340358	9900639.1942171995	13074267.83893281	17224523.602905098	2.75901689960916	1.46415429355514	0.0071771358573909	0.88888888888888895	1.37783394330685	up	2-Amino-9,10-epoxy-8-oxodecanoic acid
425	Com_2826_pos	8-MeSO-octyl-CONH2	P	C10H21NO2S	219.129	220.137	2.51237	[M+H]+	5.812	-	3	C18	Organosulfur compounds	Sulfoxides	-	-	-	-	-	-	-	CS(=O)CCCCCCCCC(=O)N	VMPLEBOKYLVHTO-UHFFFAOYSA-N	34778002.381553903	19734554.677528001	10114182.76434321	14008793.94112926	6925184.7338027135	21659658.7740166	3103428.4486472779	26077194.106667262	71094386.630303517	62363459.867913693	11837664.301176419	7803438.2765769316	131516152.4861536	59345365.000111572	98537640.338501886	16150629.86981521	68944451.263001367	66946259.929017477	66452290.677089617	0.39083143637185103	-1.35538	0.0390089487142651	0.74444444444444402	1.06379309914118	down	8-MeSO-octyl-CONH2
426	Com_2827_pos	Miglustat	P	C10H21NO4	219.147	220.155	2.6068	[M+H]+	6.025	-	3	C18	Organoheterocyclic compounds	Piperidines	-	"72599-27-0"	HMDB0014563	-	-	-	-	CCCCN1CC(C(C(C1CO)O)O)O	UQRORFVVSGFNRO-UTINFBMNSA-N	7426391.021379048	5617125.8455216857	1191229.443012615	3139364.010284049	4726093.6994614378	8161959.5052370718	4167562.4079228481	4910810.5755783422	2072219.200951339	3339884.7071824139	6444071.2205951111	22911401.24653668	3917934.0256186561	8669134.2596171126	34004100.877821371	2959724.8697841731	8027119.0444833376	14153186.77127452	5743381.6009470513	0.41766541386110501	-1.25958	0.0491803904353919	0.73333333333333295	1.94385788637289	down	Miglustat
427	Com_2830_pos	Chrycorin	P	C12H12O2S	220.056	221.063	1.04906	[M+H]+	1.348	0.58	2	C18	Organoheterocyclic compounds	Oxanes	-	"91362-90-2"	HMDB0035149	-	-	-	11435957	O=C1CC2OCCCC2=C1C1=CC=CS1	FCVWHDAKNZMSON-UHFFFAOYSA-N	1027159.921022911	1569529.2744723989	1458604.3452603531	225163.75917737349	674164.24156821414	247948.3214993969	392892.58867203968	1055222.6049105199	2650514.7024950529	537264.67811708921	3176103.686317171	7444838.2084987042	1659366.5322615439	543646.35963547265	5826963.8678935291	977738.88101013785	4435475.0946597699	5078235.5479469532	3564154.3245728882	0.31087512210129398	-1.68559	0.0169826211672006	0.80000000000000004	1.10239886923315	down	Chrycorin
428	Com_2833_pos	Glycine glutamate	P	C7H12N2O6	220.07	221.077	0.75139	[M+H]+	5.898	-	3	C18	Organic acids and derivatives	Carboxylic acids and derivatives	Amino acids, peptides, and analogues	"-"	HMDB0252864	-	-	-	-	NCC(=O)OOC(=O)C(N)CCC(O)=O	ZRYFUXGNOXPVDP-UHFFFAOYSA-N	25374153.978188459	18276908.55803844	1302478.3012479499	5045950.4863053057	4182266.6770863999	23959839.304020211	2521605.3214054778	3926371.9918524409	7436481.6379096303	22218370.317032561	6556242.1373474719	11228324.3970093	26690508.259416681	71038909.338253751	50678094.582286157	13267090.753181109	32670473.89980438	68039051.467694536	26032969.087539569	0.31134267997564102	-1.68342	0.0060597870501706	0.86666666666666703	1.63780009105248	down	Glycine glutamate
429	Com_2834_pos	Carbamorph	P	C8H16N2OS2	220.07	221.078	2.7288	[M+H]+	1.406	-	3	C18	Organoheterocyclic compounds	Oxazinanes	Morpholines	-	-	C18923	-	-	-	CN(C)C(=S)SCN1CCOCC1	MPKTWNYCNKUVKZ-UHFFFAOYSA-N	52242739.218128487	38478355.857174359	16281833.19028658	81594320.022415206	75065644.330938667	21605529.238503721	128519399.62902521	39944864.855992332	37692273.797139451	26198440.56618952	18950266.686973508	25969165.54780646	2064493.724756392	18081671.817736149	859841.53879703477	1630567.281183562	9941325.8875018619	13715185.6753789	21397617.751583889	3.9336743257744899	1.97587751988405	0.002743878380541	0.92222222222222205	1.2214910598902	up	Carbamorph
430	Com_2867_pos	Octyl 2-furoate	P	C13H20O3	224.141	225.149	1.73955	[M+H]+	6.577	0.54	2	C18	Organoheterocyclic compounds	Furans	Furoic acid and derivatives	"39251-88-2"	HMDB0037726	-	-	-	62901	CCCCCCCCOC(=O)C1=CC=CO1	WVTHGLPXSATJHZ-UHFFFAOYSA-N	21946206.222721212	74577347.721628696	22973123.42838813	44455908.464424402	41221267.886666253	257511538.99108449	45456487.084568657	20674834.10735492	32633106.20460115	28327333.28833225	15184344.912450461	36103581.970524207	27625752.261367299	30796494.186168969	12097022.74145454	24485659.384340361	13929469.68456343	21961751.070779052	4107588.421865473	2.90670042958789	1.53938239207329	0.021719359019407	0.80000000000000004	1.83545481387685	up	Octyl 2-furoate
431	Com_2885_pos	Chloriolide	P	C12H18O4	226.121	227.128	1.13222	[M+H]+	6.629	0.75	2	C18	Phenylpropanoids and polyketides	Macrolides and analogues	-	-	-	-	-	-	-	CC1CCCC(C=CC(C=CC(=O)O1)O)O	HUZUQWCSNJQLCI-SQQMHITHSA-N	4889779.575922898	3715219.8068401362	3948244.8550114692	6764850.9646874182	7468036.3986272877	2345879.3645547288	4852095.9095707964	5018901.9839394083	1291009.8493329079	9587685.612054782	6796405.6258564238	8027340.1558733089	8553944.319619596	8425563.2323043756	11444550.83326724	8145600.9717719704	13046568.67149628	11622352.07152215	17433661.659143321	0.43431836030820897	-1.20318	0.0007816412398658	0.98888888888888904	1.8665865778355	down	Chloriolide
432	Com_2938_pos	Coniochaeton A	P	C13H10O4	230.058	231.065	0.07522	[M+H]+	1.232	0.65	2	C18	Organoheterocyclic compounds	Benzopyrans	1-benzopyrans	-	-	-	-	-	-	CC1=CC(=C2C(=C1)OC3=C(C2=O)C(=O)CC3)O	TWADCDOVRHDLAF-UHFFFAOYSA-N	3470349.0432837759	2687502.8502422371	3832104.1505768029	4061859.8553498369	2637147.4639107389	7115873.7738024006	4502301.4326170338	2487870.605351239	1306548.2490060411	10207552.61842946	1614403.940127979	5254263.0028115772	9772827.3514945526	6985270.9346647318	13582650.78186379	6793662.9420977039	3945606.2218439109	4410817.1350392811	5101169.3128626086	0.52710703639534695	-0.923832	0.0283721866768432	0.81111111111111101	1.55057429473827	down	Coniochaeton A
433	Com_2958_pos	Isovalerylglutamic acid	P	C10H17NO5	231.111	232.119	2.9449	[M+H]+	4.862	-	3	C18	Organic acids and derivatives	Carboxylic acids and derivatives	Amino acids, peptides, and analogues	"80154-63-8"	HMDB0000726	-	-	-	133383	CC(C)CC(=O)N[C@@H](CCC(O)=O)C(O)=O	HCVIJONZMYVLAW-ZETCQYMHSA-N	52783912.676089719	54445138.772673562	44638601.121909328	52846463.176425561	16849180.58130363	88611256.409374014	18779734.452785809	29905071.613061901	35613453.288967863	82983319.017167419	29610231.368406661	40470820.862156041	174622137.75352269	25105703.3765136	139262226.3674995	70848731.611532912	128176045.2138972	284856952.32091582	136632031.441865	0.39395618606563099	-1.34389	0.0216945203558725	0.76666666666666705	1.11704919392022	down	Isovalerylglutamic acid
434	Com_2992_pos	4-[(2,4-Dihydroxy-3,3-dimethylbutanoyl)amino]butanoic acid	P	C10H19NO5	233.126	234.134	2.38763	[M+H]+	1.46	0.53	2	C18	Organic acids and derivatives	Carboxylic acids and derivatives	Amino acids, peptides, and analogues	"-"	HMDB0246316	-	-	-	2527	CC(C)(CO)C(O)C(=O)NCCCC(O)=O	SBBDHANTMHIRGW-UHFFFAOYSA-N	38539212.181896374	85478045.678312853	2326714.7159965769	66904447.691430382	69770583.963522568	25743172.201433752	61886339.236596301	70764891.965540513	67193392.994646192	19446849.735410441	14917944.3327251	29418682.416711021	1271641.9526649441	7747524.1088628843	20127679.47171858	1935215.8233413571	7963096.6908666594	11782220.784301421	7666717.0974367969	4.43986934337779	2.15051722152258	0.0067327995527291	0.90000000000000002	1.25324799006329	up	4-[(2,4-Dihydroxy-3,3-dimethylbutanoyl)amino]butanoic acid
435	Com_2997_pos	Hypusine	P	C10H23N3O3	233.174	234.182	2.44262	[M+H]+	1.163	0.61	2	C18	Organic acids and derivatives	Carboxylic acids and derivatives	Amino acids, peptides, and analogues	"34994-11-1"	HMDB0011140	-	-	LMFA01050514	65396	NCC[C@H](O)CNCCCC[C@H](N)C(O)=O	BZUIJMCJNWUGKQ-IUCAKERBSA-N	10084301.90398352	9742808.1749503966	1044317.903638236	8089854.2502413616	11753171.490962099	6378942.7835746696	7009035.6947873784	5783254.5201082369	9253266.9825395048	4073030.1242187908	2656456.6852671918	4277648.3610472493	2089225.635168392	397572.75139990979	43058.076858669927	2537865.6866811709	932797.56888767879	1936553.894453238	2041615.7633104019	3.6606166938479499	1.8720867157796	0.0063793138211361	0.92222222222222205	2.05258856335429	up	Hypusine
436	Com_3062_pos	(+/-)-2-(1-Methylpropyl)-4,6-dinitrophenol	P	C10H12N2O5	240.075	241.082	2.15448	[M+H]+	2.024	-	3	C18	Benzenoids	Phenols	Nitrophenols	"88-85-7"	HMDB0032559	C14302	-	-	6950	CCC(C)C1=C(O)C(=CC(=C1)N(=O)=O)N(=O)=O	OWZPCEFYPSAJFR-UHFFFAOYSA-N	75444539.119207278	28257619.94576098	6764043.5789839728	140752943.34619629	154109571.49273789	34664989.055337153	43465212.63987229	106159690.88448299	145226286.48585981	6747041.7087348169	74982325.90808633	38454877.210750043	4481941.2813512152	10883316.060400831	5416155.4471801165	5715439.0382951768	5895325.3403361011	11037845.226561461	12814516.59271506	4.6278975110838596	2.21035691503134	0.0019164251838413	0.88888888888888895	1.31261373143098	up	(+/-)-2-(1-Methylpropyl)-4,6-dinitrophenol
437	Com_3068_pos	Dehydrofalcarinone	P	C17H20O	240.151	241.159	1.48563	[M+H]+	7.115	0.87	2	C18	Organic oxygen compounds	Organooxygen compounds	Carbonyl compounds	-	HMDB0033693	C08445	-	LMFA12000337	-	C=CCCCCCC=CCC#CC#CC(=O)C=C	HLHBDMWPPKHNDQ-KHPPLWFESA-N	164947.19410065169	1491694.684367846	12583893.49586761	3085237.312871133	983753.26149242837	547710.76746920822	3760618.3103272691	818297.02534450521	4627567.0138685917	10110768.59719556	7282574.152882033	4108519.3921047049	14924013.39546922	9647996.7757565752	13040582.91805877	10648077.27270313	8843633.5230102576	47417591.65710403	4992144.9616450388	0.23800095593952	-2.07096	0.0025097461514124	0.91111111111111098	1.2681924405888	down	Dehydrofalcarinone
438	Com_3092_pos	Cordiachrome B	P	C16H18O2	242.131	243.138	1.64595	[M+H]+	7.767	0.84	2	C18	Benzenoids	Anthracenes	Anthraquinones	-	-	-	-	-	-	CC12CCCC(=C)C1CC3=C(C2)C(=O)C=CC3=O	BJEHSIIPDRQCJK-BBRMVZONSA-N	235093.99460449861	3337274.2322994452	37085627.835808933	5253506.1245545419	385332.04880955192	10527784.76779245	1626910.7096791749	1830092.9844966531	258337.4528995805	34732996.657681577	2318293.2459637211	2165603.281787761	23759073.700230081	8467498.5732559189	51674023.335146129	9206152.8218113352	27284964.452317681	33966002.36296463	42924123.774140418	0.284426989365618	-1.81387	0.0102707559497992	0.82222222222222197	1.95676782628026	down	Cordiachrome B
439	Com_3170_pos	Valinopine	P	C10H17NO6	247.106	248.112	3.37939	[M+H]+	5.583	0.7	2	C18	Organic acids and derivatives	Carboxylic acids and derivatives	Amino acids, peptides, and analogues	-	-	C19976	-	-	-	CC(C)C(C(=O)O)NC(CCC(=O)O)C(=O)O	OEZFTGUQNATVAL-SVRRBLITSA-N	49751490.697704263	71963229.409733057	5671030.2210025303	62795088.189215727	64505841.737719938	36626511.927132249	68889548.804498881	43941366.567290962	39085492.246720433	30945955.98101908	21331433.10515476	37055417.248056494	6147847.2484417008	10990515.86828303	5730828.3043500334	6711164.9322025273	11314545.00903821	11313161.350482211	20257059.021626219	3.04378022012293	1.60586419104058	0.0038104698961228	0.87777777777777799	1.79438692013016	up	Valinopine
440	Com_3182_pos	Tournefolin B	P	C13H12O5	248.068	249.077	3.5211	[M+H]+	4.758	0.7	2	C18	Benzenoids	Phenols	Methoxyphenols	-	-	-	-	-	-	COC1=C(C=C(C=C1)O)C2=CC(=CO2)C(=O)OC	UPFAUWUMOVGSRQ-UHFFFAOYSA-N	7181411.2771625137	15845130.08779048	1507230.412794827	11022791.155151781	9679182.1231533177	5250068.4159433376	10143697.658554159	8185062.3484316589	8957239.6166463308	1622733.1884078099	4633096.9897809103	7343361.7275895709	469307.58508737938	119893.2082833607	514262.34977137181	216641.6197452003	320509.41700629028	203434.51939430591	561921.43654430564	5.3990784621330903	2.43271318291197	0.0002043178875823	0.94444444444444398	2.74829838210707	up	Tournefolin B
441	Com_3218_pos	2,2'-(Oxydimethanediyl)bis(2-ethylpropane-1,3-diol)	P	C12H26O5	250.178	251.186	2.77866	[M+H]+	5.775	-	3	C18	Organic oxygen compounds	Organooxygen compounds	Ethers	"23235-61-2"	-	-	-	-	90038	OCC(CO)(COCC(CO)(CO)CC)CC	WMYINDVYGQKYMI-UHFFFAOYSA-N	1374870.1432724721	3593704.3858389598	4711806.2057364816	961300.12760886701	1219395.190915633	1372472.368048684	2104671.937442271	996414.63347520621	1648715.919042282	1654904.870221593	1008009.989791196	934873.84850299358	802913.64335368935	757101.95252143161	697988.65857137681	960261.8600390472	1005398.524396132	1199562.663258678	1032409.235573916	1.98753166440843	0.990977844910764	0.0171646753624976	0.844444444444444	1.40603429442403	up	2,2'-(Oxydimethanediyl)bis(2-ethylpropane-1,3-diol)
442	Com_3227_pos	Histidylprolineamide	P	C11H17N5O2	251.138	252.146	1.05398	[M+H]+	4.784	-	3	C18	Organic acids and derivatives	Carboxylic acids and derivatives	Amino acids, peptides, and analogues	"-"	HMDB0253186	-	-	-	13469004	NC(CC1=CN=CN1)C(=O)N1CCCC1C(N)=O	BVQMQRWLLWQCLL-UHFFFAOYSA-N	1738237.594952872	1201894.2717900809	1905758.3986620179	1404244.8634626421	827820.13088930771	1031046.3443045811	830185.85217598581	691774.2469877617	2758948.8160520438	2505696.8141553639	2643253.2926953202	2000924.6136087461	4131785.8317004419	4487537.784194543	3577776.4948632512	4679471.8899290888	4828235.0437072515	4538849.154952189	4202821.7025009776	0.36616762753398802	-1.44942	4.14878212303177e-05	0.96666666666666701	1.60046777815471	down	Histidylprolineamide
443	Com_3247_pos	Kikkanol E	P	C15H24O3	252.173	253.18	1.29806	[M+H]+	6.417	0.84	2	C18	Lipids and lipid-like molecules	Prenol lipids	Sesquiterpenoids	-	-	C17607	-	-	-	CC(C)C1CCC(=CCCC(=C)C(C1O)O)C=O	PCRVESNDQGVHLI-AZTPNKIGSA-N	26176569.702471081	30003301.94569166	30845046.960112572	72524123.912140846	25104393.728226639	34235885.664046668	26226952.291445918	26647033.762511149	31326952.32030341	16177121.67607356	16302011.271342561	23224422.883977681	27453222.44825441	12010317.824903101	3296526.0012624869	20026384.49753917	10533057.060646741	31547776.691261578	19558408.911608901	1.8695850743010201	0.902718121626479	0.0084312896141935	0.87777777777777799	1.09425482474139	up	Kikkanol E
444	Com_3295_pos	Rubrobramide	P	C12H17NO5	255.111	256.118	1.84689	[M+H]+	4.848	-	3	C18	Organoheterocyclic compounds	Oxepanes	-	-	-	-	-	-	-	CC(C)CC12C3C(C(=O)CC(O3)(O1)C)(C(=O)N2)O	DDXFYNDEHYHXPW-JTLRNRKASA-N	11885277.952582439	20556920.291136481	3726232.6818758869	6186144.0278049177	7732470.0311364578	24512175.227086119	5707508.8803735524	6431089.0705172168	4812848.2676527156	22870799.413192172	10236493.15825215	47477366.758587502	6052233.8757393407	14045731.1082076	37789678.726940952	17712901.808007129	8319305.6033204608	117368107.7912077	26883275.79537861	0.329460796260589	-1.60182	0.0187319783122807	0.81111111111111101	1.57931912086116	down	Rubrobramide
445	Com_3344_pos	Kanosamine 6-phosphate	P	C6H14NO8P	259.046	260.054	2.58981	[M+H]+	1.397	0.66	2	C18	Organic oxygen compounds	Organooxygen compounds	Carbohydrates and carbohydrate conjugates	-	-	C12213	map01051;map01130	-	-	C(C1C(C(C(C(O1)O)O)N)O)OP(=O)(O)O	FNLHPZUNSZDBLN-CBPJZXOFSA-N	38259312.074461773	33935576.733149081	56890739.397067368	42562422.156049579	99954793.543611318	96165706.583923444	30154546.5514731	37161821.976035453	21547164.785041489	96442307.024847358	24170174.527293831	343946153.00690001	809872068.83854556	382423704.99361283	946696129.78013682	86346838.0128472	101434870.7629071	264313635.49766651	243750477.54258201	0.15377630531266301	-2.70109	0.0020100388393719	0.87777777777777799	1.4614239482514	down	Kanosamine 6-phosphate
446	Com_3348_pos	O-fumaryl-L-carnitine	P	C11H17NO6	259.106	260.113	2.14294	[M+H]+	1.449	-	3	C18	Lipids and lipid-like molecules	Fatty Acyls	Fatty acid esters	-	-	-	-	-	-	C[N+](C)(C)CC(CC(=O)[O-])OC(=O)C=CC(=O)O	QMRSJQVUNCCUCI-WTSVBCDHSA-N	156577313.2185466	481898954.94158632	3654217.3306127721	410656908.38354099	485952664.21046019	124488732.6306228	497613104.45463639	333855644.42948341	300917088.14806962	78464600.46373716	58543119.483797386	109270578.52775539	3123818.4251319868	56019809.779346406	4366482.3977549672	990441.47009489441	13862662.240928041	13336107.73060374	14283493.397919221	8.8179999226549608	3.1404514642994	0.0029376541893006	0.91111111111111098	1.24456537378382	up	O-fumaryl-L-carnitine
447	Com_3359_pos	Suprofen	P	C14H12O3S	260.051	261.058	0.71245	[M+H]+	1.427	0.59	2	C18	Organic oxygen compounds	Organooxygen compounds	Carbonyl compounds	"40828-46-4"	HMDB0015008	C07320	-	-	-	CC(C1=CC=C(C=C1)C(=O)C2=CC=CS2)C(=O)O	MDKGKXOCJGEUJW-UHFFFAOYSA-N	5689412.8598152446	15089813.59876628	4267314.6852120906	9811645.8176107649	10596552.194107739	5682687.9145497419	1323690.7810454229	6402495.4462388698	4542819.0106555009	7781417.1822921261	4101529.4946753518	32796852.709427249	73022965.568294585	33252059.494065002	41803177.695288427	7397404.1951573109	4786195.2037370959	16699271.91042308	21225465.660760678	0.29008380375112602	-1.78546	0.01838829212549	0.77777777777777801	1.19831769512279	down	Suprofen
448	Com_3401_pos	Complicatic acid	P	C15H18O4	262.121	263.128	1.57686	[M+H]+	8.879	0.7	2	C18	Lipids and lipid-like molecules	Prenol lipids	Sesquiterpenoids	-	-	-	-	-	-	CC1(CC2CC34C(O3)C(=O)C(=C)C4(C2C1)C)C(=O)O	AIGBRUUHKLIFND-PMKYJIPRSA-N	8068498.599503288	5515971.1068111844	5708785.7836189913	4644320.5818803804	4943267.188755013	8807601.9437364358	4989219.3063549837	4203331.8904719343	3862368.733913356	799769.54467257787	3314282.5059645032	5950985.4007031247	5073950.5152611816	1371308.080172566	887373.19624202466	515821.56869144383	3340805.028430766	2449075.239917621	4786118.8405712126	1.9790286514008699	0.984792499163966	0.0081479772253428	0.83333333333333304	1.33758857061807	up	Complicatic acid
449	Com_3431_pos	N(alpha)-Benzyloxycarbonyl-L-leucine	P	C14H19NO4	265.131	266.139	1.84441	[M+H]+	5.301	0.52	2	C18	Organic acids and derivatives	Carboxylic acids and derivatives	Amino acids, peptides, and analogues	-	-	C04335	-	-	-	CC(C)CC(C(=O)O)NC(=O)OCC1=CC=CC=C1	USPFMEKVPDBMCG-LBPRGKRZSA-N	5933167.052351498	9992142.4200765621	18661539.107895531	5452630.0442834841	3648097.9342554202	10952267.564600339	2994572.6591389752	5540235.9225037675	1788341.2764928541	15037992.38809252	4826637.8929178491	17102593.338066552	26585765.525204759	1190839.3462440129	20156793.08042144	21510105.54401803	27509082.756603871	55446723.833655924	29464932.827681679	0.32984792163399401	-1.60013	0.033157243746719	0.81111111111111101	1.31294489009892	down	N(alpha)-Benzyloxycarbonyl-L-leucine
450	Com_3438_pos	Diaportinol	P	C13H14O6	266.079	267.087	2.76672	[M+H]+	4.758	0.8	2	C18	Phenylpropanoids and polyketides	Isocoumarins and derivatives	-	-	-	-	-	-	-	COC1=CC(=C2C(=C1)C=C(OC2=O)CC(CO)O)O	BINZCYYNWOVDRD-MRVPVSSYSA-N	41674620.973820344	86625082.186680183	5972597.3237015354	68054241.77635479	62613126.571386106	35386564.500974007	63374386.357926883	46974829.109026663	58864740.252573803	12249395.944392961	31952888.378018111	42129231.660806216	44260.852658383214	4066082.1446843282	4143619.8002067069	284148.16633428039	581753.7667850533	3085143.4516694178	281262.53230300097	5.2795284999101204	2.40040909223234	0.0019185223693917	0.94444444444444398	2.24957345748163	up	Diaportinol
451	Com_3452_pos	atenolol	P	C14H22N2O3	266.163	267.171	2.18107	[M+H]+	5.112	0.89	2	C18	Benzenoids	Benzene and substituted derivatives	Phenylacetamides	"29122-68-7"	HMDB0001924	-	-	-	-	CC(C)NCC(COC1=CC=C(C=C1)CC(=O)N)O	METKIMKYRPQLGS-UHFFFAOYSA-N	573559.53150494513	7703755.4146665642	1342937.193930716	1221922.4334751831	1409015.688846272	921017.49698125245	3057407.9952841941	1527377.1396441001	1263756.6870378619	10100601.1065869	1763626.194603272	21999727.474290721	21538662.025160339	16920616.004557751	19148747.568254739	20304033.829503462	66248958.636936851	95992871.505604282	39393434.312991127	0.067432691931142694	-3.89041	1.67732709800903e-05	0.97777777777777797	2.12890828651297	down	atenolol
452	Com_3461_pos	9-Octadecen-1-amine	P	C18H37N	267.293	268.3	1.9479	[M+H]+	8.494	0.65	2	C18	Organic nitrogen compounds	Organonitrogen compounds	Amines	"-"	HMDB0244390	-	-	-	8219	CCCCCCCCC=CCCCCCCCCN	QGLWBTPVKHMVHM-UHFFFAOYSA-N	2641537.2386504528	4189742.7845900659	16058408.00333681	4619059.5422246233	2521377.1352331978	6865530.6295995777	4320403.8690093067	1463497.2022845889	2234613.0043243999	5302591.5935958736	3766482.3354511401	3566902.5732920142	16975314.575078581	11299835.851629389	16090935.079857379	2776503.0516155902	26861154.995239109	11302657.019405009	33615720.768037133	0.37933531645028101	-1.39845	0.0249793794193581	0.78888888888888897	1.00192342667273	down	9-Octadecen-1-amine
453	Com_3505_pos	Prolyl-Arginine	P	C11H21N5O3	271.164	272.172	1.85907	[M+H]+	1.422	0.73	2	C18	Organic acids and derivatives	Carboxylic acids and derivatives	Amino acids, peptides, and analogues	"-"	HMDB0029011	-	-	-	9814075	NC(=N)NCCCC(NC(=O)C1CCCN1)C(O)=O	HMNSRTLZAJHSIK-UHFFFAOYSA-N	79072642.668721214	54422637.403911762	19270280.640899781	41627474.432857417	94446326.982366726	31529001.347852159	265015267.07844001	80428058.391940936	64969069.662507527	11660229.02239294	75286635.665473387	64028002.663638093	5445501.4020489529	64461917.474660777	14495958.10111515	28709042.793508328	24953052.70255398	32143436.296398468	27184871.187172022	2.3308028060202801	1.22082695263892	0.0309123076176106	0.80000000000000004	1.30780771122449	up	Prolyl-Arginine
454	Com_3528_pos	beta-Springene	P	C20H32	272.25	273.258	1.92651	[M+H]+	6.204	0.91	2	C18	Lipids and lipid-like molecules	Prenol lipids	Diterpenoids	-	-	-	-	-	-	CC(=CCCC(=CCCC(=CCCC(=C)C=C)C)C)C	XSIVJVJUIXOEPW-YTOAGJIJSA-N	27423354.02669134	48396119.271328487	30135273.960135039	39310963.398597583	44632965.131570607	20331454.206690919	75903763.291164935	25705856.441025831	40139691.64365232	5306516.2529533226	10551364.329497	19869414.482412308	6860901.2815667056	1654822.3684816021	1824039.9772738621	680904.4610611801	930234.97792702017	1473547.154681379	3248402.30539802	7.4634955466256896	2.89985147855626	2.78900067297666e-05	1	1.90007115773513	up	beta-Springene
455	Com_3542_pos	Glutaminyllysine	P	C11H22N4O4	274.164	275.172	1.52853	[M+H]+	1.434	0.64	2	C18	Organic acids and derivatives	Carboxylic acids and derivatives	Amino acids, peptides, and analogues	"45234-03-5"	HMDB0028802	-	-	-	71363012	[H][C@](N)(CCC(O)=N)C(O)=N[C@@]([H])(CCCCN)C(O)=O	CLSDNFWKGFJIBZ-YUMQZZPRSA-N	31162412.380149949	19465942.471909691	26116668.54936013	25409211.33463832	5855225.3014652263	46091612.54876823	4721394.5763972942	10974082.2615666	4827876.6910728011	47320398.027125113	14102772.04788498	16112434.01528443	60278695.749341957	31503153.266471632	54701656.176699623	47316176.250938408	56769627.058754019	101889160.3159204	37213087.200412743	0.41529145247462601	-1.2678	0.0102565266600087	0.86666666666666703	1.69266630651891	down	Glutaminyllysine
456	Com_3543_pos	Allyxycarb	P	C16H22N2O2	274.168	275.176	2.08473	[M+H]+	5.354	-	3	C18	Benzenoids	Benzene and substituted derivatives	Phenyl methylcarbamates	"6392-46-7"	-	C18947	-	-	-	CC1=CC(=CC(=C1N(CC=C)CC=C)C)OC(=O)NC	FBEHFRAORPEGFH-UHFFFAOYSA-N	32599636.620786719	33812215.159418352	29998058.217841111	42616768.042879172	47316778.110454641	53434985.08922109	37782215.416894883	31085936.376833919	38529067.172257513	8149284.2819434227	23438143.336626031	30796232.508317731	6386636.6931224037	187474.0211131566	2409726.7986410088	17858666.716794141	15556599.61482578	14400240.733344169	12467854.62151685	2.93010418266199	1.55095196196413	0.0087181605773343	0.98888888888888904	1.47435312295884	up	Allyxycarb
457	Com_3597_pos	N-(1-Deoxy-1-fructosyl)proline	P	C11H19NO7	277.116	278.124	1.99808	[M+H]+	1.449	0.66	2	C18	Organic acids and derivatives	Carboxylic acids and derivatives	Amino acids, peptides, and analogues	"29118-61-4"	HMDB0038493	-	-	-	131752381	OC[C@H]1OC(O)(CN2CCCC2C(O)=O)[C@@H](O)[C@@H]1O	GSFRYAKUDPPHHG-MKSMHYHASA-N	261275751.4777436	789432925.6885891	8200485.4484304842	684912235.44280469	795089984.1674993	162361330.30792889	804791815.86673796	548495478.72540987	501125710.55649018	136328973.5029836	89117356.376029238	184558545.8003183	12823338.30822124	58011763.316058241	16187348.07549859	2177205.0861864998	22799447.814749919	28081629.527751941	22048774.028841551	8.8473498191052098	3.14524536757777	0.0022904753318176	0.88888888888888895	1.61569660517052	up	N-(1-Deoxy-1-fructosyl)proline
458	Com_3653_pos	albendazole S-oxide	P	C12H15N3O3S	281.083	282.091	2.21732	[M+H]+	5.728	-	3	C18	Organoheterocyclic compounds	Benzimidazoles	-	"-"	HMDB0059609	C02809	-	-	83969	CCCS(=O)C1=CC2=C(C=C1)N=C(N2)N=C(O)OC	VXTGHWHFYNYFFV-UHFFFAOYSA-N	1223853940.522845	1054126234.932924	1120416996.125968	959399757.34479499	889380255.3547473	1304096221.886173	958248289.16189337	896545934.04509795	861847339.65754211	445129962.19092733	27720118.335841019	73259894.189466387	42107994.837636814	40168691.357114919	184374571.12702879	28394644.763489209	86954726.646567732	130396602.6930632	105625092.1288195	8.8458015590049897	3.14499287811147	5.71427084379322e-06	1	2.53336944711705	up	albendazole S-oxide
459	Com_3654_pos	Fenitropan	P	C13H15NO6	281.09	282.098	2.61882	[M+H]+	5.528	0.52	2	C18	Benzenoids	Benzene and substituted derivatives	Benzyloxycarbonyls	-	-	C18938	-	-	-	CC(=O)OCC(C(C1=CC=CC=C1)OC(=O)C)[N+](=O)[O-]	AYBALPYBYZFKDS-OLZOCXBDSA-N	33111970.91408857	45580347.424947537	5483238.4695163434	42265744.54840412	36896811.62553215	18680620.713268951	41470863.883570842	26716891.993932009	23579741.98081534	7636968.3316073325	9761177.3187625594	15130422.09137609	5470182.6959125744	859983.93725604727	1924905.635800519	1903938.4190726581	7073837.133672405	15625153.041241489	16322987.45809038	3.7230274965047698	1.89647627128601	0.0012806318860331	0.93333333333333302	2.55534466018211	up	Fenitropan
460	Com_3700_pos	Epoxy (4,5Alpha)-4,5-Dihydrosantonin	P	C15H18O4	262.121	285.111	3.17467	[M+Na]+	5.85	-	3	C18	Lipids and lipid-like molecules	Prenol lipids	Terpene lactones	-	-	-	-	-	-	O=C1OC2C(CCC3(C=CC(=O)C4(OC243)C)C)C1C	GTDIWCITYRGAKM-OBRHJWQCSA-N	5257075.068241924	6185114.8896600511	7981393.545330584	1785292.1389567649	6732068.8144422667	11697655.528685071	8452957.8978897277	4360251.3215491036	1896009.1194730999	882644.09843109013	1949336.0669716171	7028334.6535545401	389201.62725323468	1236927.158790664	2132318.8178372169	1573675.9138446669	1294863.9647338609	7832831.5718108164	1396705.5160522941	2.34812932843802	1.23151187026989	0.0079910793857639	0.82222222222222197	1.5807159156394	up	Epoxy (4,5Alpha)-4,5-Dihydrosantonin
461	Com_3724_pos	2-Octenoylcarnitine	P	C15H27NO4	285.194	286.202	2.65091	[M+H]+	5.737	0.91	2	C18	Lipids and lipid-like molecules	Fatty Acyls	Fatty acid esters	"-"	HMDB0013324	-	-	LMFA07070035	70679121	CCCCC\C=C\C(=O)O[C@@H](CC([O-])=O)C[N+](C)(C)C	LOSHAHDSFZXVCT-LXKVQUBZSA-N	24896689.362701401	28262435.435671691	42891885.791664831	44035483.647389702	60438098.898902483	56544336.981902033	23290576.82749844	23105409.333194211	49852881.475031383	199512719.55796489	44022163.840694048	73214998.630464792	731844482.34147072	40013625.643856183	74866938.574357107	177744464.49238709	193693335.97828609	731757444.79090106	342349054.41719508	0.15046854641175	-2.73247	0.0014957068819766	0.90000000000000002	1.93858063080104	down	2-Octenoylcarnitine
462	Com_3747_pos	Volkenin	P	C12H17NO7	287.101	288.108	1.57989	[M+H]+	1.441	0.72	2	C18	Organic oxygen compounds	Organooxygen compounds	Carbohydrates and carbohydrate conjugates	-	-	C08344	-	-	-	C1C(C=CC1(C#N)OC2C(C(C(C(O2)CO)O)O)O)O	JRCWYCAEAZEYNW-WTMYBKBASA-N	17434647.867177259	35075747.915426038	1130910.4345011481	28289195.07178672	24197595.087932728	7507656.1834392259	22925780.969348229	31167492.34857782	25958569.282353371	8384351.2088677203	8761149.2954647504	13997365.049345739	360537.12162149331	5090679.9753075326	457930.27523501503	1651053.1540852759	1614653.1729325859	2018486.4963979919	1888887.1708434969	4.8662066003133502	2.28279757282878	0.0027906551211571	0.87777777777777799	2.24376856308441	up	Volkenin
463	Com_3750_pos	(2E)-3-Methylpent-2-enedioylcarnitine	P	C13H21NO6	287.137	288.145	2.37092	[M+H]+	4.819	0.57	2	C18	Lipids and lipid-like molecules	Fatty Acyls	Fatty acid esters	"-"	HMDB0241660	-	-	-	-	CC(CC(O)=O)=CC(=O)OC(CC([O-])=O)C[N+](C)(C)C	GKUFNMCDACRIBV-UHFFFAOYSA-N	2882194.3031087122	4542073.9172272058	5319119.2315228106	3870259.001699477	3153182.0857214192	2564385.8131002048	1590959.3877532559	3057127.0247717402	3111960.5580207519	12650668.205551861	2097944.576556935	4127269.4574536169	20354825.849494159	1630274.5566144399	10935534.07144394	5474714.8340405822	9630580.1165589821	21716986.63527824	12699101.375010271	0.32999830147988801	-1.59947	0.0160943998325357	0.80000000000000004	1.1829178766776	down	(2E)-3-Methylpent-2-enedioylcarnitine
464	Com_3779_pos	Bouchardatine	P	C17H11N3O2	289.085	290.092	2.85178	[M+H]+	5.069	0.52	2	C18	Organoheterocyclic compounds	Diazanaphthalenes	Benzodiazines	-	-	-	-	-	-	C1=CC=C2C(=C1)C(=C(N2)C3=NC4=CC=CC=C4C(=O)N3)C=O	ZDTNFKKWSCJPNF-UHFFFAOYSA-N	2282913.8277560058	2348810.7110324819	1574976.0665957381	1736018.0326692141	177056.72606276799	3698856.669074045	1391816.2675121161	3481355.8217345108	1302742.061484823	4022550.646589424	2912945.2522008331	1094261.2939977541	6438715.7754536914	2094300.714261916	2734007.1538182488	8250343.2970467377	3390750.1991868601	22423274.160119768	4448665.983018361	0.34585719372553902	-1.53175	0.0287315052917065	0.80000000000000004	1.2207033683232	down	Bouchardatine
465	Com_3785_pos	Aspartyl-Arginine	P	C10H19N5O5	289.139	290.146	1.86317	[M+H]+	1.367	0.59	2	C18	Organic acids and derivatives	Carboxylic acids and derivatives	Amino acids, peptides, and analogues	"-"	HMDB0028747	-	-	-	18218189	NC(CC(O)=O)C(O)=NC(CCCNC(N)=N)C(O)=O	PSZNHSNIGMJYOZ-UHFFFAOYSA-N	52570590.989655674	18076471.53843987	16198737.539567741	56392742.537808903	72275013.741182357	32470720.65910174	68385498.922495008	40808964.588610567	53654374.217699148	8898624.9465349633	56584833.834048837	66883638.770139247	2160357.7274344349	36154466.585553057	996039.5291146012	5425941.2307133134	8908921.8779606838	5922751.6492596697	13754215.87478462	2.2192702617797799	1.15008536901632	0.0111721672452748	0.81111111111111101	1.48757821741781	up	Aspartyl-Arginine
466	Com_3787_pos	Adipoyl-carnitine	P	C13H23NO6	289.153	290.16	1.90513	[M+H]+	5.085	0.82	2	C18	Lipids and lipid-like molecules	Fatty Acyls	Fatty acid esters	-	-	-	-	-	-	O=C([O-])CC(OC(=O)CCCCC(=O)O)C[N+](C)(C)C	BSVHAXJKBCWVDA-SNVBAGLBSA-N	46045312.71244356	28570893.80581516	52234168.385761708	45749385.229764029	26825015.564465579	68553301.492403015	5861870.4705010802	27478014.974880811	24992662.65083516	118972569.26450381	17665020.255942691	195046406.18935031	274365076.59966463	63739093.149482243	156016641.0777097	136250553.93035981	123197575.29948109	393839320.98559141	269742496.26359951	0.207319394130661	-2.27007	0.0008478644404836	0.90000000000000002	2.18112989949847	down	Adipoyl-carnitine
467	Com_3797_pos	2-(Acetyloxy)-1-(7-methoxy-2,2-dimethyl-2H-1-benzopyran-6-yl)-ethanone	P	C16H18O5	290.115	291.123	0.27864	[M+H]+	6.25	0.79	2	C18	Organoheterocyclic compounds	Benzopyrans	1-benzopyrans	-	-	-	-	-	-	CC(=O)OCC(=O)C1=C(C=C2C(=C1)C=CC(O2)(C)C)OC	OIZWLOXWMAUGPW-UHFFFAOYSA-N	8599089.4013825469	10407380.59866339	18999148.942915332	3918660.1088807969	3300686.3195493338	17315447.9402005	2459541.2827472892	2963509.3648431632	10110726.910547581	15055113.047723269	7862205.2694380926	21629876.948883411	90600252.14033024	12000701.053371239	18168118.6595219	8020857.0977400746	11953243.510156609	26475531.488506109	24351051.036632489	0.36739887108346397	-1.44458	0.0121162081415738	0.81111111111111101	1.74986731540906	down	2-(Acetyloxy)-1-(7-methoxy-2,2-dimethyl-2H-1-benzopyran-6-yl)-ethanone
468	Com_3801_pos	3-[4-methyl-1-(2-methylpropanoyl)-3-oxocyclohexyl]butanoic acid	P	C15H24O4	268.167	291.157	2.44039	[M+Na]+	6.025	-	3	C18	Lipids and lipid-like molecules	Prenol lipids	Monoterpenoids	-	-	-	-	-	-	O=C(O)CC(C)C1(C(=O)C(C)C)CC(=O)C(C)CC1	ZIOCYJNRYIRTQD-UHFFFAOYSA-N	24197694.400228132	38837994.364895627	17507734.931614831	12528621.02255648	17288245.03091025	65867678.592548244	10385031.669597199	14772492.21931015	18417121.277404331	32870836.809312899	16999995.387143049	59728571.018241361	63095063.62037462	22382889.663320541	66332129.237374753	18146672.278588489	42218549.29686033	89750461.852755561	30406866.247894172	0.55263051001399799	-0.855613	0.0336887934118151	0.77777777777777801	1.52936712246322	down	3-[4-methyl-1-(2-methylpropanoyl)-3-oxocyclohexyl]butanoic acid
469	Com_3810_pos	zomepirac	P	C15H14ClNO3	291.066	292.074	1.29083	[M+H]+	1.532	-	3	C18	Organic oxygen compounds	Organooxygen compounds	Carbonyl compounds	"33369-31-2"	HMDB0260041	-	-	-	-	CN1C(CC(O)=O)=CC(C)=C1C(=O)C1=CC=C(Cl)C=C1	ZXVNMYWKKDOREA-UHFFFAOYSA-N	640019.0499933291	12581951.630777121	1623663.889961015	6951080.5998602016	3611124.7582313661	602849.82671923889	2239458.0762962871	3012123.4154087589	6469933.4041865775	1036216.91100301	1140156.000834509	862508.94731487893	986962.01863624295	664999.4940821171	371451.95161612151	2644739.862719818	975620.59166392998	893160.36227541347	1567982.4058924131	3.7621527041899498	1.9115584084322	0.0220281083130404	0.77777777777777801	1.50655459340308	up	zomepirac
470	Com_3815_pos	syn-3-Isopropyl-6-(4-methoxybenzyl)-4-methylmorpholine-2,5-dione	P	C16H21NO4	291.147	292.154	2.51345	[M+H]+	5.141	-	3	C18	Organic acids and derivatives	Carboxylic acids and derivatives	Amino acids, peptides, and analogues	-	-	-	-	-	-	CC(C)C1C(=O)OC(C(=O)N1C)CC2=CC=C(C=C2)OC	UTROHFPONJQOAG-UONOGXRCSA-N	20481874.430638202	87270161.891314834	72387948.010104269	34406043.357114077	71680950.866343305	25830297.666509349	48683037.056122847	72807618.373496994	39773164.973599799	190377338.5689871	318628570.62789911	470650688.60797453	93087249.958755419	22834369.65020692	21320333.975171741	204905340.70416519	192828743.51649559	172544277.48332599	285143414.177818	0.26664650884135799	-1.907	0.0131203579097395	0.82222222222222197	1.37650854963914	down	syn-3-Isopropyl-6-(4-methoxybenzyl)-4-methylmorpholine-2,5-dione
471	Com_3830_pos	Carteolol	P	C16H24N2O3	292.179	293.186	0.84759	[M+H]+	5.172	0.73	2	C18	Organoheterocyclic compounds	Quinolines and derivatives	Hydroquinolines	"51781-06-7"	HMDB0014662	C06874	-	-	-	CC(C)(C)NCC(COC1=CC=CC2=C1CCC(=O)N2)O	LWAFSWPYPHEXKX-UHFFFAOYSA-N	15319943.91314825	5043670.645717348	6494396.5001576813	6264789.5148535846	2880178.5502581401	18561615.93908545	2921725.976235257	2800893.7121463292	2346640.5316759502	21839738.557231359	2418481.469680578	26410015.5714509	45368520.610535413	3112173.240581241	48337273.412751399	23024056.076825369	25789982.93801843	64376504.356791466	64855381.239467897	0.21378280871118099	-2.22578	0.0061406382196215	0.85555555555555596	1.34489974259989	down	Carteolol
472	Com_3844_pos	Paclobutrazole	P	C15H20ClN3O	293.129	294.137	0.15664	[M+H]+	5.403	0.55	2	C18	Benzenoids	Benzene and substituted derivatives	Phenethylamines	"76738-62-0"	-	-	-	-	616765	ClC1=CC=C(C=C1)CC(N2N=CN=C2)C(O)C(C)(C)C	RMOGWMIKYWRTKW-UHFFFAOYSA-N	1206696.8209429181	1127881.2023570009	920997.57074068801	684823.44038610253	163221.17977996869	620249.33849698841	198922.29691993701	434141.96741795359	704788.61731713661	483445.91161835578	1306790.755945334	1513537.2572580641	3441117.6565502118	2333236.3955372008	8844247.0153485611	11918193.092942519	4752577.5503535643	7149674.3446910316	11803273.17897922	0.12578410023789399	-2.99098	0.000381701931234	0.93333333333333302	1.66407402525205	down	Paclobutrazole
473	Com_3853_pos	Cyclic dehypoxanthine futalosine	P	C14H14O7	294.074	295.08	2.93927	[M+H]+	5.375	-	3	C18	Benzenoids	Naphthalenes	Naphthalenecarboxylic acids and derivatives	-	-	C17017	map00130;map01110	-	-	C1CC2(C(C(C(O2)O)O)O)C3=C(C1=O)C=C(C=C3)C(=O)O	BAUPPZJHTWBQAS-ZZWXXDIBSA-N	7373796.4801371796	6002861.1372260777	7981393.545330584	1303628.3825694281	5074414.0365347341	9037880.7190253362	7544326.0059937369	4872497.6268063635	1319307.90985665	2749060.4314487311	2378006.149584874	5937429.640648054	399132.44350919232	805712.1659047046	282299.44022030057	1922087.2424995201	2292322.4353730609	4029993.2851065658	544483.3604853116	2.62984793635861	1.39497938210169	0.0106430548280765	0.844444444444444	1.30094366862713	up	Cyclic dehypoxanthine futalosine
474	Com_3856_pos	Glyzarin	P	C18H14O4	294.089	295.097	3.05838	[M+H]+	5.61	0.63	2	C18	Phenylpropanoids and polyketides	Isoflavonoids	Isoflav-2-enes	-	HMDB0029534	-	-	LMPK12050004	-	CC1=C(C(=O)C2=C(O1)C(=C(C=C2)O)C(=O)C)C3=CC=CC=C3	KTCOGEGNUCOCON-UHFFFAOYSA-N	1078646.815832925	2134211.5480304668	8717725.9592268076	2421968.1776268492	746000.27548906195	3880312.583060896	4498969.5209074542	992805.63583425002	812380.22012246936	4683931.982264217	10393286.35056594	52343541.303313002	12191885.20335108	29960366.823357791	115101425.3089361	4709841.9923631148	13905602.91511349	17337829.684639141	14410508.90135365	0.102139423440302	-3.29139	0.0001151531507671	0.97777777777777797	2.35911557218969	down	Glyzarin
475	Com_385_pos	Cyclic N-Acetyl-D-mannosamine	P	C8H15NO6	221.09	204.087	2.37594	[M+H-H2O]+	1.463	0.97	1	C18	Organic oxygen compounds	Organooxygen compounds	Carbohydrates and carbohydrate conjugates	"7772-94-3"	HMDB0001129	C00645	map00520;map01100	-	11096158	CC(=O)N[C@@H]1[C@H](O)O[C@H](CO)[C@@H](O)[C@@H]1O	OVRNDRQMDRJTHS-OZRXBMAMSA-N	219188578.17128289	198292276.9315871	188249843.55178669	206678014.3975046	365258664.53233522	247667699.09195891	205439358.90267539	181842194.40111461	147466594.97663569	316734592.43222708	172680648.8873449	1054614442.715526	1399733066.7824619	1769119847.1243701	2317809321.2577419	186559497.03251919	363686646.18341082	617886158.92081523	438145202.35925227	0.25215676276183902	-1.98761	0.0060420753449089	0.81111111111111101	1.45637573663102	down	Cyclic N-Acetyl-D-mannosamine
476	Com_3866_pos	13-OxoODE	P	C18H30O3	294.219	295.227	0.39193	[M+H]+	8.119	0.93	2	C18	Lipids and lipid-like molecules	Fatty Acyls	Lineolic acids and derivatives	"54739-30-9"	HMDB0004668	C14765	map00591	LMFA02000252	-	CCCCCC(=O)C=CC=CCCCCCCCC(=O)O	JHXAZBBVQSRKJR-KDFHGORWSA-N	390753503.80937833	1095836152.316303	420274789.30895013	259622099.6960873	389690913.99169707	608404516.38731074	532342975.44090271	321937276.30065882	296419938.68072933	318460291.24205709	279271760.43811738	363009163.76457691	729654432.27699566	82877558.793338031	107291514.6589568	61298602.454608582	222231813.08909351	280259581.09099042	342393476.17274308	1.7205565872445501	0.78287534153411	0.0296392059209458	0.80000000000000004	1.07700185064871	up	13-OxoODE
477	Com_3871_pos	Phytal	P	C20H38O	294.292	295.3	2.45228	[M+H]+	11.443	0.63	2	C18	Lipids and lipid-like molecules	Prenol lipids	Diterpenoids	"13754-69-3"	HMDB0035654	-	-	LMPR0104010025	14035234	CC(C)CCCC(C)CCCC(C)CCC\C(C)=C\C=O	RAFZYSUICBQABU-HMMYKYKNSA-N	1205718.088152132	3427786.9689143291	1756381.3716812681	2463282.0718099428	2724506.510929645	2167713.5142589021	2536295.9611789421	2032936.335337911	3510108.2092162198	219497.57412161541	2417804.1497353162	397135.82702684158	3826417.783879946	315389.85371459182	189327.98803275891	159825.65232113979	1941938.4069564519	1201261.9697513119	1208115.1681291	2.0417851403101799	1.0298310575389	0.0092334055181252	0.82222222222222197	2.26110178156258	up	Phytal
478	Com_3880_pos	2-O-beta-D-glucopyranosyl 1,4-Dideoxy-1,4-imino-D-arabinitol	P	C11H21NO8	295.127	296.135	1.80387	[M+H]+	1.441	0.54	2	C18	Organic oxygen compounds	Organooxygen compounds	Carbohydrates and carbohydrate conjugates	-	-	-	-	-	-	C1C(C(C(N1)CO)O)OC2C(C(C(C(O2)CO)O)O)O	KCSBPSPWZAGWAF-SJXPRXMESA-N	26026018.473492801	31852324.165352061	543540.43510803452	42792678.674505107	31485720.132556811	21204402.099966779	38726873.510405838	25830286.847389258	23976731.211993959	13247569.83572042	13417569.571550289	23628345.901950449	571146.63702771172	7880856.8852142952	4143619.8002067069	138181.18718589249	2520085.9985718271	3527121.280703228	2020332.454769488	3.7889702633856701	1.92180581732501	0.0197188424816284	0.88888888888888895	1.39543660652801	up	2-O-beta-D-glucopyranosyl 1,4-Dideoxy-1,4-imino-D-arabinitol
479	Com_3885_pos	4-Carboxynevirapine	P	C15H12N4O3	296.091	297.098	0.53191	[M+H]+	4.899	-	3	C18	Lipids and lipid-like molecules	Steroids and steroid derivatives	Estrane steroids	"-"	HMDB0060759	-	-	-	105108	OC(=O)C1=CC=NC2=C1NC(=O)C1=CC=CN=C1N2C1CC1	WDXCMIDQWGYHIN-UHFFFAOYSA-N	1271934.362582165	1546770.5059569059	465094.12407505122	2494251.2792863338	7113220.4672404137	780454.09318952938	4223850.578450162	2384771.0910938359	2464935.6859480808	723658.58897186711	1115372.2507392899	2984682.0507026259	115235.0086945144	558885.49170749297	146130.79931543139	72254.745809408239	428248.12167396263	92803.798379666376	666089.08912244579	3.6609036708457401	1.87219981258768	0.0032378150157457	0.86666666666666703	1.92791799353763	up	4-Carboxynevirapine
480	Com_3892_pos	3beta,4alpha,13alpha-Trihydroxylupanine	P	C15H24N2O4	296.174	297.181	1.07522	[M+H]+	5.078	0.56	2	C18	Alkaloids and derivatives	Lupin alkaloids	Sparteine, lupanine, and related alkaloids	-	-	-	-	-	-	C1CN2CC3CC(C2CC1O)CN4C3CC(C(C4=O)O)O	FKCWQMCLWHDMHQ-SDQVUQRESA-N	614288.16414872557	2770398.688638113	302258.51358221332	855726.73410931951	1189326.1678086149	416204.87364686572	2389516.7744611111	760112.14624085824	644631.74304267485	862098.82574890985	685980.16334435402	99813250.377541438	926914.80408231856	2037067.675446633	52002198.915389568	2829537.161875959	4475397.6364400703	8698634.4637124091	6428311.4789864486	0.061799169897883303	-4.01627	0.0142062858915521	0.85555555555555596	2.29640031919161	down	3beta,4alpha,13alpha-Trihydroxylupanine
481	Com_3904_pos	Penicillenol A1	P	C16H27NO4	297.194	298.202	1.4198	[M+H]+	6.477	0.59	2	C18	Organoheterocyclic compounds	Pyrrolidines	N-alkylpyrrolidines	-	-	-	-	-	-	CCCCCCC(C)C(=C1C(=O)C(N(C1=O)C)C(C)O)O	KWUIFAHSOVLDLQ-QZDCTXLUSA-N	2931451.4478930379	9833167.3807843104	10438461.74824574	15224677.611817939	9439811.7814041153	12062258.71891682	7389762.4869719176	5884956.5591251943	8107010.2228306755	23600021.632592391	10382821.97638692	6582053.1112533398	36853602.47425358	9555763.1228194442	29329030.64241929	18305535.210610561	14643985.583179271	19050593.864161339	51546467.104150452	0.41094485781805201	-1.28298	0.0067867641208877	0.83333333333333304	1.15870547040968	down	Penicillenol A1
482	Com_390_pos	gamma-Glu-Gly	P	C7H12N2O5	204.075	205.082	1.20978	[M+H]+	1.445	0.63	1	C18	Organic acids and derivatives	Carboxylic acids and derivatives	Amino acids, peptides, and analogues	"1948-29-4"	HMDB0011667	-	-	-	165527	N[C@@H](CCC(=O)NCC(O)=O)C(O)=O	ACIJGUBIMXQCMF-BYPYZUCNSA-N	174417979.34916961	142188192.09256679	95206653.487259984	259717464.3666417	235021832.0646742	141223612.86368239	234547669.58899191	167682484.23571539	194817888.85536969	93289666.944740281	208125411.870233	195234870.8787356	49880504.450744018	141725819.73152789	37072420.936548427	74567251.081570074	88266794.903734043	86313185.668185383	137721681.25471321	1.64321696221159	0.716522979156915	0.0124244365225034	0.83333333333333304	1.20861544142036	up	gamma-Glu-Gly
483	Com_393_pos	Xanthurenic acid	P	C10H7NO4	205.038	206.045	3.19495	[M+H]+	5.655	0.59	1	C18	Organoheterocyclic compounds	Quinolines and derivatives	Quinoline carboxylic acids	"59-00-7"	HMDB0000881	C02470	map00380	-	5699	OC(=O)C1=NC2=C(O)C=CC=C2C(O)=C1	FBZONXHGGPHHIY-UHFFFAOYSA-N	53628996.314718373	74500568.02346839	3356486.5783036458	72868661.445805222	121191478.9813097	54506474.075634792	73812125.813806862	75444038.69483006	70526906.118770495	24379613.56236713	15549743.59406261	39836786.258517891	689090.91966080421	4978748.4602925759	1830046.726844647	5177601.8898074124	7490224.4552485319	17378714.166724529	8766355.4569642954	5.2863293467067596	2.40226630996985	0.001800376138196	0.91111111111111098	1.47956269423727	up	Xanthurenic acid
484	Com_3966_pos	4-Oxooctanoylcarnitine	P	C15H27NO5	301.189	302.197	2.67993	[M+H]+	5.416	0.56	2	C18	Lipids and lipid-like molecules	Fatty Acyls	Fatty acid esters	"-"	HMDB0241739	-	-	-	-	CCCCC(=O)CCC(=O)OC(CC([O-])=O)C[N+](C)(C)C	AHTAWKLQNJKVCN-UHFFFAOYSA-N	94481214.386893526	61533224.313581713	45501312.45414573	40043817.398971543	57273664.499924801	69585111.170409366	49018325.843967021	47779721.59702231	80577331.089918748	134229918.24503359	39618510.776551083	160341602.99797371	250970056.52073649	92528996.855849922	213269706.65888861	195241470.85678309	203888008.63613471	394831854.77223939	164325943.47345459	0.32793768208211799	-1.60851	0.0005001894808278	0.88888888888888895	1.60387707962616	down	4-Oxooctanoylcarnitine
485	Com_3997_pos	Emivirine	P	C17H22N2O3	302.163	303.171	2.18946	[M+H]+	5.654	-	3	C18	Organoheterocyclic compounds	Diazines	Pyrimidines and pyrimidine derivatives	"-"	HMDB0251775	-	-	-	65013	CCOCN1C(=O)NC(=O)C(C(C)C)=C1CC1=CC=CC=C1	MLILORUFDVLTSP-UHFFFAOYSA-N	3062819.952385264	6236547.6935641244	8393578.4761334825	9077626.8200813942	12740019.11921538	8695443.3709971718	6034255.4216412641	10882436.390925189	13098343.559253709	72917571.643164322	8452592.8597479239	11675900.015467919	215198425.05627501	37646784.039294623	46314020.022732861	31823432.859371059	29115752.72313381	94344003.963579684	137451648.94186699	0.12689036138670501	-2.97835	0.0003657351328151	0.92222222222222205	2.12603807027751	down	Emivirine
486	Com_4007_pos	(2E)-4-Hydroxy-3-methylpent-2-enedioylcarnitine	P	C13H21NO7	303.132	304.138	2.45126	[M+H]+	5.46	0.6	2	C18	Lipids and lipid-like molecules	Fatty Acyls	Fatty acid esters	"-"	HMDB0241661	-	-	-	-	CC(=CC(O)=O)C(O)C(=O)OC(CC([O-])=O)C[N+](C)(C)C	JBMXEKVFHRDFCQ-UHFFFAOYSA-N	12012914.729457401	34627076.71156504	84920441.190621436	36153667.142353952	25020278.35905553	102958369.31879669	11702984.22151183	18711126.352322761	72407163.455172837	352781840.4188329	35354994.786671132	24386665.67870602	243744904.92712229	38676461.83428096	58367808.704280809	59849869.226651348	131814896.18664999	36289573.62563242	307917899.29813159	0.34346768423711499	-1.54175	0.0440981884386355	0.75555555555555598	1.34770354392451	down	(2E)-4-Hydroxy-3-methylpent-2-enedioylcarnitine
487	Com_4013_pos	gamma-Glutamylarginine	P	C11H21N5O5	303.154	304.162	1.01033	[M+H]+	1.422	-	3	C18	Organic acids and derivatives	Carboxylic acids and derivatives	Amino acids, peptides, and analogues	"31106-03-3"	HMDB0029143	-	-	-	20719180	N[C@@H](CCC(=O)N[C@@H](CCCNC(N)=N)C(O)=O)C(O)=O	AKAHWGGIUSJNNM-BQBZGAKWSA-N	27982694.4025154	21774161.972403299	14553704.133910529	59820840.035629161	71103180.895013884	21236614.301706601	68655548.242124721	33601566.102334708	58804148.380455241	11298533.59368787	63296596.847901039	47964521.920352869	3964620.3130317111	50490365.069088228	2274925.190746984	8553086.2273611911	5417539.2195441313	5829204.5876910361	19920455.085586939	1.9153499860035601	0.937608035459573	0.0226027087708257	0.80000000000000004	1.99881754081794	up	gamma-Glutamylarginine
488	Com_4025_pos	6-Hydroxyoctanoylcarnitine	P	C15H29NO5	303.205	304.213	2.36458	[M+H]+	5.532	0.6	2	C18	Lipids and lipid-like molecules	Fatty Acyls	Fatty acid esters	"-"	HMDB0241741	-	-	-	-	CCC(O)CCCCC(=O)OC(CC([O-])=O)C[N+](C)(C)C	MNBHSIWWHUIFNM-UHFFFAOYSA-N	9635548.0430886485	10007691.08962689	7039919.0792338159	7768733.524612084	6076792.9272494838	11272666.21978206	5042630.7703528944	5706899.2369547579	13913257.089495059	23989417.992330842	6537505.9319006624	20844068.91202645	76213974.089278355	12210676.981191861	43044546.345546141	30314001.180905309	41113268.751065761	120803102.8824666	30173136.38262004	0.20965200304656001	-2.25393	0.0006492025861998	0.92222222222222205	1.76488607618622	down	6-Hydroxyoctanoylcarnitine
489	Com_4035_pos	methyl 3-(3,4-dihydroxy-5-phenyloxolan-2-yl)-3-hydroxypropanoate	P	C14H18O6	282.11	305.1	2.58869	[M+Na]+	6.02	-	3	C18	Organic oxygen compounds	Organooxygen compounds	Carbohydrates and carbohydrate conjugates	-	-	-	-	-	-	O=C(OC)CC(O)C1OC(C=2C=CC=CC2)C(O)C1O	YCKKAXDZPAQYOF-UHFFFAOYSA-N	41523541.508569129	40476543.824836232	40448431.306595244	29901980.678205568	14874098.48219781	59241787.980115011	6654498.3423026754	21382082.917714041	42304295.248355322	60421290.281146213	40686450.784399703	54710612.893013373	90434956.250455901	33399717.31202852	98543604.980741635	46951821.907714568	79209949.70382221	88792363.385374099	52611822.834974252	0.51069208669246602	-0.969474	0.0103070224338255	0.87777777777777799	1.42263280737572	down	methyl 3-(3,4-dihydroxy-5-phenyloxolan-2-yl)-3-hydroxypropanoate
490	Com_4036_pos	4'-O-Methylcatechin	P	C16H16O6	304.095	305.103	2.48815	[M+H]+	5.165	0.84	2	C18	Phenylpropanoids and polyketides	Flavonoids	Flavans	-	HMDB0030662	-	-	LMPK12020113	-	COC1=C(C=C(C=C1)C2C(CC3=C(C=C(C=C3O2)O)O)O)O	ZHDMPVIDHWJGTN-XJKSGUPXSA-N	31170088.31533071	46155528.601221234	163848194.90339291	19854914.651489541	13531705.15681934	22760382.167823799	10011470.070359491	16719706.923210841	11570808.842274141	14339836.9432441	4383639.0617407458	6555200.7609439958	18037399.818318859	375228.37615542801	1878709.324193957	9873298.6362781916	8277506.9765385408	23969151.989262201	12279626.7641946	3.7302762724455398	1.89928248359767	0.0153924471326897	0.83333333333333304	1.35703890279598	up	4'-O-Methylcatechin
491	Com_4040_pos	2'-Deoxymugineic acid	P	C12H20N2O7	304.127	305.135	2.26139	[M+H]+	1.443	0.71	2	C18	Organic acids and derivatives	Carboxylic acids and derivatives	Amino acids, peptides, and analogues	-	HMDB0033909	C15485	-	-	-	C1CN(C1C(=O)O)CCC(C(=O)O)NCCC(C(=O)O)O	CUZKLRTTYZOCSD-CIUDSAMLSA-N	130466133.556852	130607079.7949435	9832298.9004605524	126183494.9603937	178062136.0327433	74136066.953522846	226738969.80766681	90352065.116653964	58383989.148237973	51731877.135507613	45973659.351938337	80593291.367314339	3772635.1100417292	20002362.269232471	2046942.773126967	8918637.9887766447	30454835.868457042	38822116.584693693	35196746.056068867	3.5860715308762501	1.84240426573311	0.0078926166990044	0.90000000000000002	1.47340884212385	up	2'-Deoxymugineic acid
492	Com_4044_pos	Dolichol phosphate	P	C15H29O4P	304.18	305.187	3.2397	[M+H]+	5.701	-	3	C18	Lipids and lipid-like molecules	Prenol lipids	Sesquiterpenoids	"34457-14-2"	HMDB0006353	-	-	LMPR03080015	-	[H]OP(=O)(O[H])OC([H])([H])C([H])([H])C([H])(C([H])([H])[H])C([H])([H])C([H])([H])C([H])=C(C([H])([H])[H])C([H])([H])C([H])([H])C([H])=C(C([H])([H])[H])C([H])([H])[H]	DZHSRPJGCZHWOM-UHFFFAOYSA-N	3555240.8002081881	6145840.0059664194	6054725.020702986	7773242.029274229	3784476.0322005409	2243080.9215096771	4214968.6608838746	2635269.9872007109	4381259.758978243	28108513.211583171	6635980.7322064498	34251289.510624722	71523540.023617715	13960114.822943751	50766993.525104932	45569027.397457093	29127106.414142501	32418501.024687521	55423286.315854393	0.123224694902003	-3.02064	1.80673257308356e-06	0.98888888888888904	2.60339131243451	down	Dolichol phosphate
493	Com_4050_pos	Pirimiphos-methyl	P	C11H20N3O3PS	305.096	306.104	0.28219	[M+H]+	6.02	0.61	2	C18	Organic acids and derivatives	Organic thiophosphoric acids and derivatives	Thiophosphoric acid esters	"29232-93-7"	HMDB0256600	C18403	-	-	34526	S=P(OC1=NC(=NC(=C1)C)N(CC)CC)(OC)OC	QHOQHJPRIBSPCY-UHFFFAOYSA-N	5552299.0913113989	5376336.836832568	4185563.8047325872	3162421.8507018341	1297220.4663121391	7722462.5464643389	291810.91463432868	2872920.1795670851	6140182.6859172359	8323555.6602577241	5271825.4669949822	6972057.7341057584	11619175.85388783	4435969.2503655832	13044177.01025272	6421011.8560648309	10748061.553926559	11590755.847389741	6352204.7332725506	0.479695664869558	-1.05981	0.0224938650191845	0.87777777777777799	1.16605469389577	down	Pirimiphos-methyl
494	Com_407_pos	Sinapaldehyde	P	C11H12O4	208.074	209.082	3.64754	[M+H]+	5.528	0.79	1	C18	Benzenoids	Phenols	Methoxyphenols	"4206-58-0"	HMDB0258301	C05610	map00940;map01061;map01100;map01110	-	119216	COC1=CC(C=CC=O)=CC(OC)=C1O	CDICDSOGTRCHMG-UHFFFAOYSA-N	69814441.400130197	184918636.8567532	236496811.3524062	170581993.61682889	212936613.54982451	149351417.17410201	150102737.7404159	141810288.2401244	163505203.87176609	91405859.436121538	39698023.569293082	162052411.543143	131984774.9222769	24953663.964600731	50066983.113828883	94246777.051572293	95416481.46950756	160627358.6224277	131131665.5738346	1.67475126927245	0.743946845281976	0.0175997363973238	0.85555555555555596	1.65461764918956	up	Sinapaldehyde
495	Com_4092_pos	Vincanidine	P	C19H20N2O2	308.152	309.159	1.20217	[M+H]+	5.851	0.6	2	C18	Alkaloids and derivatives	Strychnos alkaloids	-	-	-	-	-	-	-	O=CC1=C2NC=3C(O)=CC=CC3C24CCN5CC(=CC)C1CC54	JDOFCMASVRMYJU-JYTRXFNOSA-N	235082.5536862842	1240752.971775895	7114613.7069975166	287829.72844730032	170373.76839939461	1089031.6944846839	675384.00659555558	573106.34192336397	169400.42782167281	3861136.5380695071	646834.99379400408	978449.39651857258	8378805.2416773811	603660.37869271007	2493142.1725490559	4177810.9462816948	1482198.5596878801	9277289.2068531513	5113176.7836570414	0.34689703578549302	-1.52742	0.0118723969994337	0.82222222222222197	1.50924573128445	down	Vincanidine
496	Com_4103_pos	Ketotifen	P	C19H19NOS	309.119	310.125	2.77592	[M+H]+	6.137	-	3	C18	Organoheterocyclic compounds	Cycloheptathiophenes	-	"34580-13-7"	HMDB0015056	-	-	-	-	O=C1C=2SC=CC2C(C=3C=CC=CC3C1)=C4CCN(C)CC4	ZCVMWBYGMWKGHF-UHFFFAOYSA-N	2024201.3358312061	500531.60925064172	555207.98036174302	3991796.6595536931	2915624.2095825858	2014882.7771056329	1723004.147134637	5817066.2673821785	852637.74217212352	673695.32370345911	1010596.441169088	132156.81145315521	510965.03474630183	1592306.925906244	727161.22641218361	538812.54352610384	946403.48553561384	219548.2799190325	1008110.388114086	3.0790500621522701	1.62248532429461	0.0128603665628234	0.80000000000000004	1.82328869965551	up	Ketotifen
497	Com_4104_pos	Sporovexin C	P	C15H19NO6	309.121	310.129	2.19429	[M+H]+	5.014	0.8	2	C18	Organic acids and derivatives	Carboxylic acids and derivatives	Amino acids, peptides, and analogues	-	-	-	-	-	-	CC(CCOC1=CC=C(C=C1)C(=O)NCCC(=O)O)C(=O)O	AQYVBRADYQRCEE-UHFFFAOYSA-N	380843227.39360029	574443769.01858306	22244256.57151277	381298623.6558339	458967991.5453347	280770003.22985452	375789532.07563329	333028039.53910619	273118336.85704941	285632122.77043933	263977782.617726	334703788.27924538	6929613.7229576185	71051575.395941123	6257394.3881738055	9057588.5295607708	36568873.7851974	29975278.902516492	63627539.899651937	3.0897625547502501	1.62749597267764	0.008209620241621	0.86666666666666703	1.23764680795795	up	Sporovexin C
498	Com_4113_pos	(2R,3S,2'R)-nadolol	P	C17H27NO4	309.194	310.202	2.43202	[M+H]+	5.573	0.56	2	C18	Benzenoids	Tetralins	-	-	-	-	-	-	-	CC(C)(C)NCC(COC1=CC=CC2=C1CC(C(C2)O)O)O	VWPOSFSPZNDTMJ-YUELXQCFSA-N	13312197.373733349	18860784.08516404	8315195.2115225354	13748409.554514291	15060145.98295664	11303884.45041414	18747833.917286009	16390826.89182126	23177304.041406799	7598127.8581241127	12927577.71986787	26030031.90429857	2870393.0599226048	4509217.0974189984	5448487.249214042	2652649.349570198	8126662.3570771702	12329664.64483273	7353850.4745231876	1.71794649112167	0.780685101554592	0.0109355376132709	0.85555555555555596	1.10060118995585	up	(2R,3S,2'R)-nadolol
499	Com_4142_pos	Vephylline	P	C13H21N5O4	311.159	312.166	2.97148	[M+H]+	5.443	0.68	2	C18	Organoheterocyclic compounds	Imidazopyrimidines	Purines and purine derivatives	"-"	HMDB0247220	-	-	-	156076	CN1C2=C(N(CCN(CCO)CCO)C=N2)C(=O)N(C)C1=O	KRBHNUALJIYPDN-UHFFFAOYSA-N	41501270.141032912	38664710.911890507	2375894.026526493	43941643.828520402	40187189.392207831	36748470.337749273	37135898.414423153	31317367.499913141	28947533.170302141	5806936.6855060318	13942889.721520299	29839852.8429971	1540682.6479125069	1878422.7921334819	4114394.6782483449	3279560.837225813	4924614.6219010791	13397757.371849161	4156662.8089817618	4.0327854906385197	2.0117766688674	0.0015938432712024	0.90000000000000002	1.08700154624338	up	Vephylline
500	Com_4184_pos	N-methylanthraniloyl-beta-D-glucose	P	C14H19NO7	313.116	314.124	0.81282	[M+H]+	5.395	0.51	2	C18	Organic oxygen compounds	Organooxygen compounds	Carbohydrates and carbohydrate conjugates	-	-	-	-	-	-	CNC1=CC=CC=C1C(=O)OC2C(C(C(C(O2)CO)O)O)O	DHAAXWJKELUANO-DIACKHNESA-N	10173498.082377059	13238015.43697698	1645047.9616956001	21657286.239856571	36300555.236751467	10298465.103479959	16712392.245642681	10716371.70550883	14645865.56881905	2651514.4008629019	10384169.59904258	18071345.5051242	1952086.582448975	992064.86087955523	3897064.6497843438	413142.80643200292	1450650.719396306	1234700.4046214831	2709759.1514972672	3.4379019666934201	1.78152840631053	0.0027620342866582	0.844444444444444	2.18152729221349	up	N-methylanthraniloyl-beta-D-glucose
501	Com_4203_pos	R-Palmitoyl-(2-methyl) Ethanolamide	P	C19H39NO2	313.298	314.305	0.11786	[M+H]+	8.52	0.71	2	C18	Lipids and lipid-like molecules	Fatty Acyls	Fatty amides	"179951-56-5"	-	-	-	-	-	CCCCCCCCCCCCCCCC(=O)NCC(C)O	VQNMGLLFMPXVFN-GOSISDBHSA-N	980611.83222908259	2696214.4950641901	9077579.0664915238	1019015.483479206	1158729.2182689321	3104237.8342337841	504875.7286063045	64101.351131956937	4627449.041098034	5079947.2372516077	298947.48307522509	1717852.8945114131	13020313.99938966	75389243.868334427	59303353.804758407	1908795.7328397101	14285941.242574099	4892319.8291110862	10342548.314398579	0.13860792414694401	-2.85092	0.0359533560781344	0.80000000000000004	1.69881855635724	down	R-Palmitoyl-(2-methyl) Ethanolamide
502	Com_4208_pos	Gramilaurone	P	C15H22O7	314.137	315.143	1.9525	[M+H]+	5.563	-	3	C18	Organoheterocyclic compounds	Dioxepanes	1,4-dioxepanes	"-"	-	-	-	-	-	CC1CC2OC34COC(O)(C1=O)C2(CO)C3(C)CC(O)C4O	TYSOJSRFFIKNBS-UHFFFAOYSA-N	27700197.189824671	24775598.5980382	7420830.4910816764	14723889.522784021	15361224.88260724	9891332.6970132384	21495422.155242939	20369469.169787079	9948642.6687802356	3432346.1368746599	7788696.2112832284	10371709.835513189	1714294.7457067419	1803833.3562630599	1017976.875722112	3175187.5381209538	2545796.4463782921	4597224.2160299318	1875493.8387390249	4.3979493639483298	2.13683099373331	2.26478508387094e-05	0.95555555555555605	2.56485493113855	up	Gramilaurone
503	Com_4220_pos	N-(5-Fluoro-2-piperidin-1-ylphenyl)pyridine-4-carbothioamide	P	C17H18FN3S	315.121	316.128	0.70966	[M+H]+	5.094	-	3	C18	Organoheterocyclic compounds	Piperidines	Phenylpiperidines	"-"	HMDB0252270	-	-	-	-	FC1=CC(NC(=S)C2=CC=NC=C2)=C(C=C1)N1CCCCC1	VRKZHYSJZOUICG-UHFFFAOYSA-N	23600264.1587568	6076480.7115097027	3345470.199237349	7709142.4692379637	8634236.3290771041	110518422.6764306	2323450.6987134158	10739230.81058744	1047991.10974305	47611129.696409993	15908757.87569654	39234145.67959775	56609415.587427922	25050008.939314459	67066939.529429451	68111633.704245776	48532991.599921763	129578026.3667312	47492030.101960897	0.35460230626005002	-1.49573	0.0034617640489945	0.88888888888888895	1.38967575677461	down	N-(5-Fluoro-2-piperidin-1-ylphenyl)pyridine-4-carbothioamide
504	Com_4271_pos	Octanedioylcarnitine	P	C15H27NO6	317.184	318.192	2.30097	[M+H]+	5.273	0.67	2	C18	Lipids and lipid-like molecules	Fatty Acyls	Fatty acid esters	"-"	HMDB0241733	-	-	-	92036974	C[N+](C)(C)CC(CC([O-])=O)OC(=O)CCCCCCC(O)=O	YVWVEIPYMGBQPE-UHFFFAOYSA-N	43622957.976382181	81555486.048543677	51971805.927287191	37748410.020084389	46839893.628110938	52758840.958726779	18575746.831492901	31903184.070343841	40516912.028978482	98249046.371110767	39013212.278920859	33770411.621356748	282529867.03627479	52479281.509453721	89769696.705090374	84007044.145699456	229379659.62462679	275790368.89249778	159356872.45646879	0.33514305276897099	-1.57715	0.006497677748545	0.83333333333333304	1.91261221415171	down	Octanedioylcarnitine
505	Com_4308_pos	(2S)-2-Hydroxy-2-(propan-2-yl)butanedioylcarnitine	P	C14H25NO7	319.163	320.17	2.45343	[M+H]+	5.799	-	3	C18	Lipids and lipid-like molecules	Fatty Acyls	Fatty acid esters	"-"	HMDB0241792	-	-	-	-	CC(C)C(O)(CC(=O)OC(CC([O-])=O)C[N+](C)(C)C)C(O)=O	AHQTXEXTPHZXTB-UHFFFAOYSA-N	341458.2729181911	2167521.2890688609	607158.10495048948	2605294.715610065	4668023.2035795329	4209359.2749359561	3892492.7026851932	2439073.643432518	3169869.6507172212	3489611.4257070171	6042727.4694647938	4102727.188748437	12563648.5594314	10175191.071335761	7216056.2595026977	5732356.2895690901	5351828.5746698454	29236835.73700003	8593483.9203791581	0.28947852490981102	-1.78847	0.0028897185534211	0.94444444444444398	2.16952709458905	down	(2S)-2-Hydroxy-2-(propan-2-yl)butanedioylcarnitine
506	Com_431_pos	Indole-3-propionic acid	P	C11H11NO2	189.079	212.069	3.05753	[M+Na]+	6.023	-	3	C18	Organoheterocyclic compounds	Indoles and derivatives	Indolyl carboxylic acids and derivatives	"830-96-6"	HMDB0002302	C22236	-	-	3744	OC(=O)CCC1=CNC2=C1C=CC=C2	GOLXRNDWAUTYKT-UHFFFAOYSA-N	21349111.919489771	22096573.958684798	4952950.6193881296	28105328.57041141	53046179.762704477	19049563.67128567	12512480.63972576	13166814.421164781	25575443.117463261	5103962.3572160238	16093783.935188159	21195082.57239034	1355302.789063192	2790782.0835080901	1262259.0185593499	3601753.5340831578	3241042.9218294211	3898147.2043962772	6948805.9945054865	3.3907065000362602	1.76158590991104	0.0010696900566958	0.90000000000000002	2.12055782512376	up	Indole-3-propionic acid
507	Com_4354_pos	dehydrohistidyltryptophyldiketopiperazine	P	C17H15N5O2	321.123	322.13	0.9682	[M+H]+	4.78	0.83	2	C18	Organic acids and derivatives	Carboxylic acids and derivatives	Amino acids, peptides, and analogues	-	-	-	-	-	-	C1=CC=C2C(=C1)C(=CN2)CC3C(=O)NC(=CC4=CN=CN4)C(=O)N3	ITXQTTPWGBFRNK-GIDUJCDVSA-N	8829453.1266454421	5634648.0546522178	4087180.107028408	16056036.35445746	19285045.844870631	6715252.1787299076	21150787.614472359	17865709.862770941	33513862.061564442	154343.95075194791	1325594.4408260761	4503482.5915007805	306615.31594990077	1890732.3820665481	1123267.2326654531	666118.10715926602	5069127.6394575406	698517.97423882026	4106265.6614676709	7.4546763152667497	2.89814571152984	9.19482392763119e-05	0.96666666666666701	2.06110436517968	up	dehydrohistidyltryptophyldiketopiperazine
508	Com_4358_pos	Dehydroabietamide	P	C20H29NO	299.225	322.214	0.12476	[M+Na]+	10.56	-	3	C18	Lipids and lipid-like molecules	Prenol lipids	Diterpenoids	-	-	-	-	-	-	N=C(O)C1(C)CCCC2(C3=CC=C(C=C3CCC12)C(C)C)C	AKKQGFKWEDCWJK-UHFFFAOYSA-N	4067294.6877328469	3509537.6530615441	1903244.2347022409	2511381.3770382442	3766948.2486715582	3514580.5090591321	1005496.12198502	2124085.212755485	1014061.746144559	1036741.894196842	2764402.732742657	3396515.222339897	2184691.2900709198	285652.20505242608	349154.80844403658	950166.07528724696	1461492.577698655	2365137.341368509	608984.90491865645	1.6891891513485	0.756330886714333	0.0498841385684927	0.75555555555555598	1.50469927520096	up	Dehydroabietamide
509	Com_4374_pos	Tazarotenic acid	P	C19H17NO2S	323.098	324.105	2.10953	[M+H]+	5.461	-	3	C18	Organoheterocyclic compounds	Thiochromanes	-	"118292-41-4"	HMDB0060619	C21518	-	-	-	CC1(CCSC2=C1C=C(C=C2)C#CC3=NC=C(C=C3)C(=O)O)C	IQIBKLWBVJPOQO-UHFFFAOYSA-N	3527611.882258601	11661450.86709916	32586327.94792261	11761877.919414051	5098824.1994102933	48329756.772855602	1765128.199358796	2884372.3585374048	18152423.824707821	151009480.147587	12503447.901708219	4894763.9605567623	81246158.894647956	19885276.928002201	28998737.476823721	35015870.489729486	53582186.452559382	14590576.26529458	107925257.7439104	0.29599247002972401	-1.75637	0.0212370679197199	0.81111111111111101	1.23664798393992	down	Tazarotenic acid
510	Com_4414_pos	8-(3,3-Dimethylallyl)spatheliachromene	P	C20H22O4	326.152	327.16	2.95802	[M+H]+	8.179	0.66	2	C18	Organoheterocyclic compounds	Benzopyrans	1-benzopyrans	-	-	C09002	-	-	-	CC1=CC(=O)C2=C(O1)C(=C3C(=C2O)C=CC(O3)(C)C)CC=C(C)C	NVMMHCGADVNCFH-UHFFFAOYSA-N	3215544.9800211671	2060698.481453548	2040810.0972464769	2237808.6461024228	1755611.780055023	3051979.5860531731	1729535.0648804291	1855635.7825989381	850229.62838762102	2151677.2839345261	1208325.972870782	1652368.7692851019	1685859.018877646	1127015.5000436581	516661.71391874878	314880.66167172312	995055.43022124318	1118432.9343370211	2107802.8335889578	1.6218647736190199	0.697653536841223	0.0281665267704721	0.80000000000000004	1.13245113058026	up	8-(3,3-Dimethylallyl)spatheliachromene
511	Com_4415_pos	Heptaethylene glycol	P	C14H30O8	326.194	327.202	1.59904	[M+H]+	5.292	-	3	C18	Organic oxygen compounds	Organooxygen compounds	Ethers	"5617-32-3"	HMDB0061835	-	-	-	79718	OCCOCCOCCOCCOCCOCCOCCO	XPJRQAIZZQMSCM-UHFFFAOYSA-N	11081257.411837971	8690114.6636414044	7930982.8102793125	10122416.34105351	6686524.4379468216	9456402.8919159584	6079597.9927888252	8260468.3475727802	2733145.9163044239	11682379.13766394	7976851.6599470777	9304311.750766702	26626164.37420788	26907352.108063411	19209635.696587771	7112039.7922896799	9017840.6620152593	9641160.3525985144	22688242.838977419	0.52564732839837003	-0.927833	0.0155477198478875	0.78888888888888897	1.1891198574568	down	Heptaethylene glycol
512	Com_4420_pos	Sesbanimide A	P	C15H21NO7	327.132	328.14	1.91008	[M+H]+	5.018	0.56	2	C18	Organoheterocyclic compounds	Piperidines	Piperidinones	-	-	-	-	-	-	CC1C(=C)COC1(C2C(C(OCO2)C3CC(=O)NC(=O)C3)O)O	ULQATHQJWVNXEJ-UHFFFAOYSA-N	540155788.3061645	678841445.2579577	29456372.520994909	481675064.55435783	577965220.42963827	305414612.91093898	470937344.78092968	440789897.61644357	336535277.12811458	275243563.35704893	292871522.13923877	403231443.59286201	8453954.4037970044	92358340.320206061	8222973.0581122125	13494832.644801499	48967213.834997483	73076008.793846294	73440897.792053923	3.3278946121120199	1.73460974688322	0.0071258565599263	0.90000000000000002	1.27473759697417	up	Sesbanimide A
513	Com_4439_pos	7-hydroxyolanzapine	P	C17H20N4OS	328.136	329.143	0.22155	[M+H]+	5.013	-	3	C18	Benzenoids	Phenol ethers	-	"-"	HMDB0060958	-	-	-	93285	CN1CCN(CC1)C1=NC2=C(NC3=C1C=C(C)S3)C=CC(O)=C2	SMNUCABXNXAPBY-UHFFFAOYSA-N	67487395.437519044	110911180.92971741	2792207.2480256022	66563627.066233113	83208885.745460689	38203214.829152122	67213476.712894395	70393462.507367209	119943328.7494344	34851882.525281198	40567950.258891083	52285889.08073584	2522358.470564418	16673306.98670638	4503586.1641127616	1863550.1239711479	6798290.0380474394	8403509.2058786061	15923259.694423741	3.7764436662755201	1.91702826616564	0.0094251222675179	0.88888888888888895	1.46862401701212	up	7-hydroxyolanzapine
514	Com_4479_pos	albocycline	P	C18H28O4	308.199	331.188	1.58155	[M+Na]+	7.171	-	3	C18	Phenylpropanoids and polyketides	Macrolides and analogues	-	-	-	-	-	-	-	O=C1OC(C)C(C)CCC=C(C)C(OC)C=CC(O)(C=C1)C	BYWWNDLILWPPJP-REXWONOSSA-N	79853821.27309449	66299753.196849979	44232116.806799829	72755628.70186539	124163617.2887423	123815178.839305	65307124.038473167	65065594.884548277	52892649.180666029	56374538.569808438	58705337.397549041	54817559.054989047	61466621.091838703	19376176.30490702	39771968.668026023	41921174.277510673	61774533.237179197	37541642.460306533	72013307.965988278	1.5315528190960599	0.614995122427525	0.0204236542507065	0.83333333333333304	1.42673071137762	up	albocycline
515	Com_4493_pos	Ciprofloxacin	P	C17H18FN3O3	331.133	332.141	0.88954	[M+H]+	5.634	-	3	C18	Organoheterocyclic compounds	Quinolines and derivatives	Quinoline carboxylic acids	"85721-33-1"	HMDB0014677	D00186	-	-	2764	O=C(O)C1=CN(C2=CC(=C(F)C=C2C1=O)N3CCNCC3)C4CC4	MYSWGUAQZAJSOK-UHFFFAOYSA-N	24757896.727495968	37071432.107806914	14936784.730266631	26512111.628584471	46315974.723485753	13682180.936763451	30635327.959881291	31519828.760710191	18719872.387073599	3793678.17559548	15738113.909183839	13904357.355158349	2449884.4035505522	2452122.6972513921	2759477.19038356	147683.9994060724	854206.07006900769	1920732.0710660529	1338016.3294798741	5.9808130080284396	2.58034161200298	0.0002353144034455	0.96666666666666701	2.97396421084912	up	Ciprofloxacin
516	Com_451_pos	Kainic acid	P	C10H15NO4	213.1	214.108	2.70621	[M+H]+	4.864	0.57	1	C18	Organic acids and derivatives	Carboxylic acids and derivatives	Amino acids, peptides, and analogues	"487-79-6"	HMDB0253757	C12819	-	-	10255	CC(=C)C1CNC(C1CC(O)=O)C(O)=O	VLSMHEGGTFMBBZ-UHFFFAOYSA-N	40830751.334391899	32890663.482563619	32092045.79851117	33209344.081537928	14808569.477754351	62389691.187077463	13625505.092954479	20343160.699109718	21888289.2202079	50629664.260626823	23421290.381328162	31490037.672712121	101136484.5700261	19118642.115169849	103199091.4537137	51424769.571653649	89275799.417499274	198436919.69294119	97097864.680276096	0.39505598158452299	-1.33987	0.0135259809044007	0.78888888888888897	1.22567165473866	down	Kainic acid
517	Com_4527_pos	Dihydrotricetin 7,3'-dimethyl ether	P	C17H16O7	332.09	333.097	0.1776	[M+H]+	5.438	0.64	2	C18	Phenylpropanoids and polyketides	Flavonoids	O-methylated flavonoids	-	-	-	-	LMPK12140591	-	COC1=CC(=C2C(=O)CC(OC2=C1)C3=CC(=C(C(=C3)OC)O)O)O	LWMYXRBELIIBKN-UHFFFAOYSA-N	9643926.0394531637	13861860.769913441	5821761.7324193101	7043587.6340233888	7412034.9263215829	7361072.5463210978	8332978.5388012398	6213711.8081894126	5003085.8120693266	1360780.834773866	2350236.2735077562	4817713.2214921936	828220.31515427341	470032.85884934053	2277022.6520695379	1199642.8961168639	1479231.2333474029	3255298.9476856501	1377792.923956265	4.0455821764817497	2.01634732754708	1.91091446785223e-05	1	2.11359053676038	up	Dihydrotricetin 7,3'-dimethyl ether
518	Com_4530_pos	Trp-Ala-Gly	P	C16H20N4O4	332.148	333.156	1.02791	[M+H]+	5.301	0.79	2	C18	Organic acids and derivatives	Carboxylic acids and derivatives	Amino acids, peptides, and analogues	-	-	-	-	-	-	CC(C(=O)NCC(=O)O)NC(=O)C(CC1=CNC2=CC=CC=C21)N	CXUFDWZBHKUGKK-CABZTGNLSA-N	48843965.545420617	32276902.281414621	77308458.993516922	39507871.948281042	22070741.94161104	70393770.337149158	20450003.803586461	17477853.191199291	35032119.567829028	114080896.4397317	35809053.432784587	32416124.28326416	30815279.80158576	55318226.797014117	83356429.515845701	153431143.561712	110755929.88266879	162063406.66002399	131733468.2070608	0.44377237006294401	-1.17211	0.0124556369872733	0.81111111111111101	1.05732383744475	down	Trp-Ala-Gly
519	Com_454_pos	Quinic acid	P	C7H12O6	192.063	215.053	3.27214	[M+Na]+	1.441	0.65	1	C18	Organic oxygen compounds	Organooxygen compounds	Alcohols and polyols	"77-95-2"	HMDB0003072	C00296	map00400	-	6508	O[C@@H]1C[C@@](O)(C[C@@H](O)[C@H]1O)C(O)=O	AAWZDTNXLSGCEK-WYWMIBKRSA-N	15355095.581349259	3304656.9967342829	2188705.8830227838	41449305.929204933	20575393.65455009	1078173.8512612081	367251.28744734387	16014104.440967821	13473335.643639831	236108.6076437388	1285516.169171727	669911.43940854399	298902.31775633479	843327.35158948496	74755.053043869368	1501789.054705227	101234.00158646	83253.710823825284	1511705.5240261089	19.140403412672701	4.25854933199077	0.0008012926472059	0.91111111111111098	2.46318576165764	up	Quinic acid
520	Com_4552_pos	Fluorescin	P	C20H14O5	334.084	335.092	0.39012	[M+H]+	4.706	-	3	C18	Organoheterocyclic compounds	Benzopyrans	1-benzopyrans	"-"	HMDB0252365	-	-	-	-	OC(=O)C1=CC=CC=C1C1C2=CC=C(O)C=C2OC2=C1C=CC(O)=C2	MURGITYSBWUQTI-UHFFFAOYSA-N	17286641.053408232	13923768.72691156	9671557.2307797596	25630578.396036141	17807614.58619545	8787481.7064314876	27294771.063141491	13800460.59397622	21155382.121812399	1433395.220856505	13158071.56546231	17219153.682212532	485295.60131645802	2275325.4669337599	1083265.7537869229	89049.397134258194	7065026.5971386814	8453865.3736189995	11227954.7265261	2.7623486889938502	1.46589544129437	0.0093012671465745	0.91111111111111098	1.24957934413672	up	Fluorescin
521	Com_4566_pos	Phe Gly Ile	P	C17H25N3O4	335.185	336.193	2.32588	[M+H]+	5.574	0.87	2	C18	Organic acids and derivatives	Carboxylic acids and derivatives	Amino acids, peptides, and analogues	-	-	-	-	-	-	CCC(C)C(C(=O)O)NC(=O)CNC(=O)C(CC1=CC=CC=C1)N	HGNGAMWHGGANAU-WHOFXGATSA-N	19562039.32684204	32594836.607031181	27775808.405401312	42056005.791203499	37255116.606924742	41379522.57006669	34576876.717298381	58585484.3229983	33359228.22973875	37977187.551271997	56281522.954180673	109253229.57124799	63280831.629036598	135208038.64416179	53647143.935191527	32478021.493583038	71279687.616666704	67512759.813025326	59459397.158341981	0.52958347893701296	-0.91707	0.0028964766125492	0.86666666666666703	1.35776697066607	down	Phe Gly Ile
522	Com_4575_pos	Firocoxib	P	C17H20O5S	336.103	337.111	1.45171	[M+H]+	1.381	-	3	C18	Benzenoids	Benzene and substituted derivatives	Benzenesulfonyl compounds	"189954-96-9"	HMDB0252268	C18363	-	-	-	CC1(C(=C(C(=O)O1)OCC2CC2)C3=CC=C(C=C3)S(=O)(=O)C)C	FULAPETWGIGNMT-UHFFFAOYSA-N	50583423.317222781	91576459.817459807	1132866.818882962	84950011.20279786	64465058.057309449	15817211.79989578	20217538.082129691	79226182.309129298	67033280.799856067	8303800.882639247	41377551.409373634	38603845.202163078	563679.38521363889	8532913.7126753349	4748373.97583389	3599380.2564431522	4935225.5839335052	2012133.6838025751	5336972.1257157596	4.4721862606136904	2.16098027576334	0.0135912778956143	0.85555555555555596	1.62199053103976	up	Firocoxib
523	Com_4579_pos	S-Japonin	P	C19H28O3S	336.176	337.183	0.63959	[M+H]+	10.549	-	3	C18	Lipids and lipid-like molecules	Prenol lipids	Sesquiterpenoids	"36031-35-3"	HMDB0035802	-	-	-	131751866	CS\C=C\C(=O)OC1CC(C)C2(C)CC(=C(C)C)C(=O)CC2C1	HDHDUJDLKYTRAS-VOTSOKGWSA-N	8929786.9483306985	8554230.2908597998	5130705.9056715434	5893446.6897123428	8198041.420358344	9967423.9531318396	6188751.853754187	7036233.2795600537	4750044.8064781167	2603786.9642207529	7060785.5471920976	5404784.6304371404	2147589.804356562	1067884.015926687	684489.22183468589	2910948.220609982	4760027.8260690654	5297225.3871338302	4745753.4240470883	1.9581634977351301	0.969501228437038	0.0064784624068261	0.88888888888888895	1.37388565112148	up	S-Japonin
524	Com_4585_pos	1-DL-(Indole-3-acetyl)-myo-inositol	P	C16H19NO7	337.116	338.124	2.55273	[M+H]+	5.316	0.53	2	C18	Organoheterocyclic compounds	Indoles and derivatives	Indolyl carboxylic acids and derivatives	-	-	-	-	-	-	C1=CC=C2C(=C1)C(=CN2)CC(=O)OC3C(C(C(C(C3O)O)O)O)O	XUACNUJFOIKYPQ-ONKIVUJISA-N	18861007.03150427	10440529.43248279	2308480.933464956	16901186.678974912	19051756.426534411	12740018.19695244	13415464.81029168	7324554.9510141434	12254573.779585561	10720703.240451571	9239791.5343481712	18839014.922804639	357778.98697279661	1905491.664399001	2042485.9838979531	1964556.1833756419	2678937.3915608078	8768892.6278394945	4926664.9491424384	2.0487849248196	1.0347685425814	0.0258615521845128	0.82222222222222197	1.89472563268941	up	1-DL-(Indole-3-acetyl)-myo-inositol
525	Com_4587_pos	H-D-Tyr-val-gly-OH	P	C16H23N3O5	337.164	338.171	1.11897	[M+H]+	5.161	-	3	C18	Organic acids and derivatives	Carboxylic acids and derivatives	Amino acids, peptides, and analogues	"86030-52-6"	HMDB0253011	-	-	-	14213629	CC(C)C(NC(=O)C(N)CC1=CC=C(O)C=C1)C(=O)NCC(O)=O	NWEGIYMHTZXVBP-UHFFFAOYSA-N	37471869.070583709	24204795.12851166	7400656.9488575365	23731774.942525148	30171856.52499897	56934075.88116888	21692002.767786499	37348626.763776921	16713554.967401709	26867095.984518781	43732681.171077237	71963800.035990074	25084795.523529951	78815790.391391143	41097034.540329643	44417159.503314093	57722112.373321407	92142969.717744619	43540373.079470403	0.54070357073555997	-0.88709	0.013634525623492	0.86666666666666703	1.43087166579758	down	H-D-Tyr-val-gly-OH
526	Com_4589_pos	Dodeca-4,7,10-trienoylcarnitine	P	C19H31NO4	337.225	338.233	0.56727	[M+H]+	6.475	0.72	2	C18	Lipids and lipid-like molecules	Fatty Acyls	Fatty acid esters	"-"	HMDB0241275	-	-	-	-	CC=CCC=CCC=CCCC(=O)OC(CC([O-])=O)C[N+](C)(C)C	NRFYTWUUQYFBRU-UHFFFAOYSA-N	15835173.828502079	47736874.429268241	118760791.43173639	64210532.098932683	30965954.656773359	42793142.572951809	80862005.93489559	30227896.346668418	861847339.65754211	10661210.63266778	40691112.358000822	20971489.235608291	11782747.04611231	4478819.0827289177	5609937.6891349349	10786560.069732949	8094313.8442722689	10872243.1381485	16337677.69842427	10.242874394574001	3.35654872164003	0.0018849176647522	0.94444444444444398	1.32174862923746	up	Dodeca-4,7,10-trienoylcarnitine
527	Com_4608_pos	Melophlin I	P	C20H35NO3	337.262	338.27	1.88601	[M+H]+	6.075	0.84	2	C18	Organoheterocyclic compounds	Pyrrolidines	N-alkylpyrrolidines	-	-	-	-	-	-	CCC(C)CCCCCCCCCCC(=C1C(=O)CN(C1=O)C)O	RHBKMLLQJHQQDJ-ZPHPHTNESA-N	41652269.200750157	76649990.375492498	78032252.460248172	52241142.845808722	39302476.146872059	24012982.95495474	52474363.693826117	35197509.969542243	80796654.795142874	8193569.3069847161	33679314.518193342	43405527.375629857	14785764.10302412	3335369.214343579	1915775.8739343979	4818728.0553067354	18897968.160758272	15078189.426785881	20290016.692184601	3.2465463075023302	1.69890578756546	0.0010620997808097	0.94444444444444398	1.59791242399962	up	Melophlin I
528	Com_4611_pos	alpha-Hydrojuglone-4-glucoside	P	C16H18O8	338.1	339.108	2.60282	[M+H]+	5.331	0.81	2	C18	Organic oxygen compounds	Organooxygen compounds	Carbohydrates and carbohydrate conjugates	-	HMDB0034242	-	-	-	-	C1=CC2=C(C=CC(=C2C(=C1)O)OC3C(C(C(C(O3)CO)O)O)O)O	LASMTIIWUCJLEH-UHFFFAOYSA-N	131603575.14463221	177421994.61998639	70530412.146154344	123489828.77544101	120364202.8947331	120953550.48183569	108723509.2482055	95743902.066578418	97398147.430405617	37583437.841804028	69848717.892168909	107395025.11240719	11426713.769433949	9153063.9249777701	4208750.4422989646	32138805.823107641	26085414.03325827	15532202.84720877	30356478.826338671	3.3819611390073399	1.75786008231339	0.0005124964711458	0.96666666666666701	1.04230772152156	up	alpha-Hydrojuglone-4-glucoside
529	Com_4656_pos	N2,N5-Dibenzoyl-L-ornithine	P	C19H20N2O4	340.142	341.15	0.48963	[M+H]+	5.82	0.86	2	C18	Benzenoids	Benzene and substituted derivatives	Benzoic acids and derivatives	-	-	C03712	-	-	-	C1=CC=C(C=C1)C(=O)NCCCC(C(=O)O)NC(=O)C2=CC=CC=C2	NTRBNFOLBJWRAO-INIZCTEOSA-N	7435684.7998648109	20594068.26130132	338446681.91330719	12066575.606307831	18656612.457388259	36163661.680258788	47013033.591626443	71709846.708713681	35804270.376080006	153666204.27137581	61598937.45777116	186367804.79183331	39109333.121018052	56286044.705517642	276946795.73038822	443896242.71157807	199983501.7328147	413596035.25490707	1105851493.0064061	0.222384864591395	-2.16887	0.0033150555939424	0.87777777777777799	1.15047240773257	down	N2,N5-Dibenzoyl-L-ornithine
530	Com_4670_pos	6-(alpha-D-glucosaminyl)-1D-myo-inositol	P	C12H23NO10	341.132	342.14	2.43791	[M+H]+	1.391	0.83	2	C18	Organic oxygen compounds	Organooxygen compounds	Carbohydrates and carbohydrate conjugates	-	HMDB0011668	C15658	-	-	-	C(C1C(C(C(C(O1)OC2C(C(C(C(C2O)O)O)O)O)N)O)O)O	HEPUIGACZYVUCD-PGVKBZDESA-N	122069611.8796539	162063570.93542379	5666959.6273665186	88547760.818990782	147937250.39775619	57219851.132702313	106542120.6496111	126811671.3581344	116005998.3367894	44314177.115777217	91749650.241841137	87167237.902677551	899187.30537829082	61339145.043367296	2435036.8123907861	4857179.8218617188	9847600.7372813486	12548904.775302861	8942891.3314901423	3.1981277551801899	1.67722757111453	0.0109304248611883	0.87777777777777799	1.52806309663225	up	6-(alpha-D-glucosaminyl)-1D-myo-inositol
531	Com_4705_pos	1-Anilino-9,10-dioxo-2-anthroic acid	P	C21H13NO4	343.084	344.092	0.55205	[M+H]+	2.139	-	3	C18	Benzenoids	Anthracenes	Anthracenecarboxylic acids and derivatives	-	-	-	-	-	-	C1=CC=C(C=C1)NC2=C(C=CC3=C2C(=O)C4=CC=CC=C4C3=O)C(=O)O	GNYBNEOJUARKPW-UHFFFAOYSA-N	19540339.171820279	18958926.907519002	6957799.0398915149	24448346.55158649	23937936.639858659	12798856.31993914	21892284.954590701	20966721.347493108	21457638.258125521	9272144.324295288	11093826.65499364	13367983.485258169	7302650.1506258566	894299.37933520321	768664.32196087181	2173177.1959611028	7090186.4058688376	11440147.701490341	10446895.960474299	2.5721643830774501	1.36298284603771	0.0056129616442914	0.91111111111111098	1.06904551987479	up	1-Anilino-9,10-dioxo-2-anthroic acid
532	Com_4707_pos	N-(1-Deoxy-1-fructosyl)tyrosine	P	C15H21NO8	343.127	344.135	2.36117	[M+H]+	2.696	0.61	2	C18	Organic acids and derivatives	Carboxylic acids and derivatives	Amino acids, peptides, and analogues	"34393-22-1"	HMDB0037845	-	-	-	131752248	OC[C@H]1OC(O)(CN[C@@H](CC2=CC=C(O)C=C2)C(O)=O)[C@@H](O)[C@@H]1O	QLJKHQIODQKMNW-VJDSNFAGSA-N	159550962.08699241	177814605.40050089	16580689.98365028	184498135.092904	199735419.60948509	104505179.85511319	182042231.0062905	299392667.04776728	245049248.68775079	109894795.7717884	81451664.029879794	145858456.75684959	2068080.8143796599	60775938.475101843	1954912.173421117	3898805.5527834492	23986336.840424199	16479830.03455407	32599752.628291201	3.6401579629703402	1.86400105686607	0.005577184560899	0.91111111111111098	1.50485309041602	up	N-(1-Deoxy-1-fructosyl)tyrosine
[truncated: 148 more rows]

## Sheet: Table. S2
Table S2. Differential metabolites in serum between non-laying and laying geese
[truncated: 387 more rows]
